# Supplementary material for: ﻿Integrating morphology, phylogeny, substrate, and distribution: clarifying the major phylogenetic framework of Pluteussect.Hispidoderma (Agaricales, Pluteaceae) and describing 18 species
Source: IMA Fungus. 2025 Jul 29;16:e154329. doi: 10.3897/imafungus.16.154329 (PMC12326178; doi:10.3897/imafungus.16.154329)
Supplement: XML Treatment for Pluteus tenuipileus [file imafungus.16.154329-treatment1.xml]

<!DOCTYPE tp:taxon-treatment
  PUBLIC "-//TaxonX//DTD Taxonomic Treatment Publishing DTD v0 20100105//EN" "tax-treatment-NSO.dtd">
<tp:taxon-treatment xmlns:tp="http://www.plazi.org/taxpub"><tp:treatment-meta><kwd-group><label>Taxon classification</label><kwd>
                  <named-content content-type="kingdom">Fungi</named-content>
                </kwd><kwd>
                  <named-content content-type="order">Agaricales</named-content>
                </kwd><kwd>
                  <named-content content-type="family">Pluteaceae</named-content>
                </kwd></kwd-group><mixed-citation publication-type="journal"><person-group><name><surname>Qi</surname><given-names>Zheng-Xiang</given-names></name><name><surname>Wang</surname><given-names>Li-Bo</given-names></name><name><surname>Qian</surname><given-names>Ke-Qing</given-names></name><name><surname>Shi</surname><given-names>Li-Li</given-names></name><name><surname>Hu</surname><given-names>Jia-Jun</given-names></name><name><surname>Tuo</surname><given-names>Yong-Lan</given-names></name><name><surname>Rao</surname><given-names>Gu</given-names></name><name><surname>Samwel Jacob</surname><given-names>Muharagi</given-names></name><name><surname>Liu</surname><given-names>Rui-Peng</given-names></name><name><surname>Liu</surname><given-names>Ming-Hao</given-names></name><name><surname>Guo</surname><given-names>Di-Zhe</given-names></name><name><surname>Liu</surname><given-names>Ya-Jie</given-names></name><name><surname>Zhang</surname><given-names>Bo</given-names></name><name><surname>Li</surname><given-names>Xiao</given-names></name><name><surname>Li</surname><given-names>Yu</given-names></name></person-group><article-title>﻿Integrating morphology, phylogeny, substrate, and distribution: clarifying the major phylogenetic framework of <tp:taxon-name><tp:taxon-name-part taxon-name-part-type="genus" reg="Pluteus">Pluteus</tp:taxon-name-part><tp:taxon-name-part taxon-name-part-type="infraspecific-rank">sect.</tp:taxon-name-part><tp:taxon-name-part taxon-name-part-type="section" reg="Hispidoderma">Hispidoderma</tp:taxon-name-part></tp:taxon-name> (<italic><tp:taxon-name><tp:taxon-name-part taxon-name-part-type="order">Agaricales</tp:taxon-name-part></tp:taxon-name></italic>, <italic><tp:taxon-name><tp:taxon-name-part taxon-name-part-type="family">Pluteaceae</tp:taxon-name-part></tp:taxon-name></italic>) and describing 18 species</article-title><source>IMA Fungus</source><day>29</day><month>07</month><year>2025</year><volume>16</volume><pub-id pub-id-type="doi">10.3897/imafungus.16.154329</pub-id></mixed-citation></tp:treatment-meta><tp:nomenclature><label>﻿</label><tp:taxon-name>
                <object-id xmlns:xlink="http://www.w3.org/1999/xlink" content-type="arpha" xlink:type="simple">174711C0-FCBB-5BF0-83A1-81F42DBFEA0D</object-id>
                <tp:taxon-name-part taxon-name-part-type="genus" reg="Pluteus">Pluteus</tp:taxon-name-part>
                <tp:taxon-name-part taxon-name-part-type="species" reg="tenuipileus">tenuipileus</tp:taxon-name-part>
                <object-id xmlns:xlink="http://www.w3.org/1999/xlink" content-type="mycobank" xlink:type="simple">MycoBank No: 853188</object-id>
              </tp:taxon-name><tp:taxon-authority>Z.X. QI, B. Zhang &amp; Y. Li</tp:taxon-authority><tp:taxon-status xmlns:xlink="http://www.w3.org/1999/xlink" xlink:type="simple">sp. nov.</tp:taxon-status><xref ref-type="fig" rid="F5">Figs 5A–D</xref><xref ref-type="fig" rid="F8">, 8</xref></tp:nomenclature><tp:treatment-sec sec-type="etymology" id="SECID0E65FK"><title>Etymology.</title><p>The species epithet “<tp:taxon-name><tp:taxon-name-part taxon-name-part-type="genus" reg="Pluteus"/><tp:taxon-name-part taxon-name-part-type="species" reg="tenuipileus">tenuipileus</tp:taxon-name-part></tp:taxon-name>” (Latin) refers to the thin, flake-like pileus.</p></tp:treatment-sec><tp:treatment-sec sec-type="diagnosis" id="SECID0EO6FK"><title>Diagnosis.</title><p>Morphologically similar to <italic><tp:taxon-name><tp:taxon-name-part taxon-name-part-type="genus" reg="Pluteus">P.</tp:taxon-name-part><tp:taxon-name-part taxon-name-part-type="species" reg="lauracearum">lauracearum</tp:taxon-name-part></tp:taxon-name></italic>, differing by its smooth and thin pileus, distinct <abbrev xmlns:xlink="http://www.w3.org/1999/xlink" xlink:title="internal transcribed spacer" id="ABBRID0E66FK" xlink:type="simple">ITS</abbrev> sequences (genetic distance = 0.021, SE = 0.006), and distribution in East Asia (China).</p></tp:treatment-sec><tp:treatment-sec sec-type="Holotype" id="SECID0EDAGK"><title>Holotype.</title><p>CHINA • Jilin Province, Cold Jungle National Nature Reserve; 11 August 2021, G. Rao, FJAU66591 (<abbrev xmlns:xlink="http://www.w3.org/1999/xlink" xlink:title="internal transcribed spacer" id="ABBRID0EJAGK" xlink:type="simple">ITS</abbrev>: <ext-link xmlns:xlink="http://www.w3.org/1999/xlink" xlink:href="PP516621" ext-link-type="gen" xlink:type="simple">PP516621</ext-link>, <abbrev xmlns:xlink="http://www.w3.org/1999/xlink" xlink:title="large subunit ribosomal RNA" id="ABBRID0ESAGK" xlink:type="simple">LSU</abbrev>: <ext-link xmlns:xlink="http://www.w3.org/1999/xlink" xlink:href="PP516671" ext-link-type="gen" xlink:type="simple">PP516671</ext-link>, <italic>tef1</italic>: <ext-link xmlns:xlink="http://www.w3.org/1999/xlink" xlink:href="PP551607" ext-link-type="gen" xlink:type="simple">PP551607</ext-link>) (Collection no.: Rao 1325).</p></tp:treatment-sec><tp:treatment-sec sec-type="description" id="SECID0ECBGK"><title>Description.</title><p>Basidiomata medium-sized. Pileus 17–33 mm diam; plano-convex, sometimes slightly depressed at the center; light grayish brown (2.5YR 7/2) with white margins (2.5YR 9/2); surface smooth to rarely white pruinose (2.5YR 9/2), radial striate from the middle to the margin; margin pilcate, with umbrella-like teeth. Lamellae cream to flesh-pink (2.5R 9/2–2.5R 9/6), free, crowded, thick, unequal, ventricose, 3–5 mm wide, with even edges; lamellar edge white. Stipe 20–25 × 2–3 mm, cylindrical, white (2.5R 9/2), base bulbous, fibrous and brittle bony, surface with white pruinose (2.5R 9/2). Odorless. Spore prints pink.</p><p>Basidiospores [120, 3, 2] 6.0–7.0 × 5.0–6.0(–6.5) μm, avL × avW = 6.4–6.6 × 5.5–5.7 µm, Q = 1.07–1.40 μm, avQ = 1.16–1.20 μm, subglobose to broadly ellipsoid or ovoid, slightly pinkish, smooth, thin-walled. Basidia 21–28 × 7–8 µm, clavate, thin-walled, 4-sterigmate, hyaline. Pleurocystidia 53–93 × 24–32 μm, abundant, scattered, fusiform or subfusiform, apical portion with mucronate, rostrate with up to 2–6 μm long, thin-walled, smooth, hyaline. Lamellar edge sterile. Cheilocystidia 36–68 × 14–26 μm, abundant, clustered, narrowly clavate to clavate, or long clavate, obtusely rounded apically, short basally, thin-walled, hyaline. Pileipellis a trichohymeniderm, with terminal elements 58–95 × 15–30 μm, broadly clavate or fusiform, thin-walled, with brown intracellular pigment. Stipitipellis a cutis, hyphae 3–12 µm diam, cylindrical, hyaline, thin-walled. Caulocystidia 24–53 × 7–17 μm, numerous, occurring in clusters, cylindrical to broadly clavate to broadly fusiform, or narrowly utriform, hyaline, thin-walled. Clamp connections absent in all tissues.</p></tp:treatment-sec><tp:treatment-sec sec-type="habitat" id="SECID0EIBGK"><title>Habitat.</title><p>Solitary on decaying wood in coniferous forests.</p></tp:treatment-sec><tp:treatment-sec sec-type="distribution" id="SECID0ENBGK"><title>World distribution.</title><p>China.</p></tp:treatment-sec><tp:treatment-sec sec-type="distribution" id="SECID0ESBGK"><title>China distribution.</title><p>Jilin Province.</p></tp:treatment-sec><tp:treatment-sec sec-type="material" id="SECID0EXBGK"><title>Additional specimens examined.</title><p>CHINA • Jilin Province, Cold Jungle National Nature Reserve; Solitary on rotting wood in mixed forests; 2 August 2020, G. Rao, FJAU66592 (Collection no.: Rao 927) (<abbrev xmlns:xlink="http://www.w3.org/1999/xlink" xlink:title="internal transcribed spacer" id="ABBRID0E4BGK" xlink:type="simple">ITS</abbrev>: <ext-link xmlns:xlink="http://www.w3.org/1999/xlink" xlink:href="PP516620" ext-link-type="gen" xlink:type="simple">PP516620</ext-link>, <abbrev xmlns:xlink="http://www.w3.org/1999/xlink" xlink:title="large subunit ribosomal RNA" id="ABBRID0EGCGK" xlink:type="simple">LSU</abbrev>: <ext-link xmlns:xlink="http://www.w3.org/1999/xlink" xlink:href="PP516670" ext-link-type="gen" xlink:type="simple">PP516670</ext-link>, <italic>tef1</italic>: <ext-link xmlns:xlink="http://www.w3.org/1999/xlink" xlink:href="PP551606" ext-link-type="gen" xlink:type="simple">PP551606</ext-link>).</p></tp:treatment-sec><tp:treatment-sec sec-type="notes" id="SECID0EWCGK"><title>Notes.</title><p><italic><tp:taxon-name><tp:taxon-name-part taxon-name-part-type="genus" reg="Pluteus">Pluteus</tp:taxon-name-part><tp:taxon-name-part taxon-name-part-type="species" reg="tenuipileus">tenuipileus</tp:taxon-name-part></tp:taxon-name></italic> is characterized by a pileus thinly, with a furrowed stripe along the margin. The fruiting bodies are brittle, and the pleurocystidia are apically mucronate or rostrate.</p><p>Morphologically, <italic><tp:taxon-name><tp:taxon-name-part taxon-name-part-type="genus" reg="Pluteus">P.</tp:taxon-name-part><tp:taxon-name-part taxon-name-part-type="species" reg="tenuipileus">tenuipileus</tp:taxon-name-part></tp:taxon-name></italic> shares features with <italic><tp:taxon-name><tp:taxon-name-part taxon-name-part-type="genus" reg="Pluteus">P.</tp:taxon-name-part><tp:taxon-name-part taxon-name-part-type="species" reg="lauracearum">lauracearum</tp:taxon-name-part></tp:taxon-name></italic>, <italic><tp:taxon-name><tp:taxon-name-part taxon-name-part-type="genus" reg="Pluteus">P.</tp:taxon-name-part><tp:taxon-name-part taxon-name-part-type="species" reg="boudieri">boudieri</tp:taxon-name-part></tp:taxon-name></italic>, and <italic><tp:taxon-name><tp:taxon-name-part taxon-name-part-type="genus" reg="Pluteus">P.</tp:taxon-name-part><tp:taxon-name-part taxon-name-part-type="species" reg="semibulbosus">semibulbosus</tp:taxon-name-part></tp:taxon-name></italic>, but can be distinguished from each based on several characteristics. <italic><tp:taxon-name><tp:taxon-name-part taxon-name-part-type="genus" reg="Pluteus">P.</tp:taxon-name-part><tp:taxon-name-part taxon-name-part-type="species" reg="tenuipileus">tenuipileus</tp:taxon-name-part></tp:taxon-name></italic> differs from <italic><tp:taxon-name><tp:taxon-name-part taxon-name-part-type="genus" reg="Pluteus">P.</tp:taxon-name-part><tp:taxon-name-part taxon-name-part-type="species" reg="lauracearum">lauracearum</tp:taxon-name-part></tp:taxon-name></italic> by its smooth pileus and smaller basidiospores (avL × avW = 6.4–6.6 × 5.5–5.7 µm), whereas <italic><tp:taxon-name><tp:taxon-name-part taxon-name-part-type="genus" reg="Pluteus">P.</tp:taxon-name-part><tp:taxon-name-part taxon-name-part-type="species" reg="lauracearum">lauracearum</tp:taxon-name-part></tp:taxon-name></italic> exhibits a pruinose or distinctly granulose pileus surface with larger basidiospores (avL × avW = 7.3 × 6.0 µm). Additionally, <italic><tp:taxon-name><tp:taxon-name-part taxon-name-part-type="genus" reg="Pluteus">P.</tp:taxon-name-part><tp:taxon-name-part taxon-name-part-type="species" reg="tenuipileus">tenuipileus</tp:taxon-name-part></tp:taxon-name></italic> is distributed in East Asia (China), while <italic><tp:taxon-name><tp:taxon-name-part taxon-name-part-type="genus" reg="Pluteus">P.</tp:taxon-name-part><tp:taxon-name-part taxon-name-part-type="species" reg="lauracearum">lauracearum</tp:taxon-name-part></tp:taxon-name></italic> occurs in Eurasia (Turkey and Portugal) (<xref ref-type="bibr" rid="B29">Kaygusuz et al. 2019</xref>), with an <abbrev xmlns:xlink="http://www.w3.org/1999/xlink" xlink:title="internal transcribed spacer" id="ABBRID0EQGGK" xlink:type="simple">ITS</abbrev> genetic distance of 0.021 (SE = 0.006). <italic><tp:taxon-name><tp:taxon-name-part taxon-name-part-type="genus" reg="Pluteus">P.</tp:taxon-name-part><tp:taxon-name-part taxon-name-part-type="species" reg="tenuipileus">tenuipileus</tp:taxon-name-part></tp:taxon-name></italic> can be separated from <italic><tp:taxon-name><tp:taxon-name-part taxon-name-part-type="genus" reg="Pluteus">P.</tp:taxon-name-part><tp:taxon-name-part taxon-name-part-type="species" reg="boudieri">boudieri</tp:taxon-name-part></tp:taxon-name></italic> by pileipellis structure: trichohymeniderm in the former versus monostratous hymeniderm in the latter (<xref ref-type="bibr" rid="B79">Vellinga and Schreurs 1985</xref>; <xref ref-type="bibr" rid="B55">Orton 1986</xref>). <italic><tp:taxon-name><tp:taxon-name-part taxon-name-part-type="genus" reg="Pluteus">P.</tp:taxon-name-part><tp:taxon-name-part taxon-name-part-type="species" reg="semibulbosus">semibulbosus</tp:taxon-name-part></tp:taxon-name></italic> was originally described as a small whitish species characterized by a softly atomate, sulcate pileus and pubescent stipe with a distinctly bulbous base (<xref ref-type="bibr" rid="B11">Fries 1838</xref>). Lasch (in <xref ref-type="bibr" rid="B11">Fries 1838</xref>) did not provide basidioma dimensions, although <xref ref-type="bibr" rid="B67">Saccardo (1887</xref>: 674) documented a pileus 13 mm in width and stipe 25 mm in length. Despite numerous descriptions of this species in contemporary literature (<xref ref-type="bibr" rid="B88">Yang 2011</xref>; <xref ref-type="bibr" rid="B87">Xu 2016</xref>; <xref ref-type="bibr" rid="B29">Kaygusuz et al. 2019</xref>; <xref ref-type="bibr" rid="B41">Malysheva et al. 2023</xref>), the absence of corresponding type specimens and the lack of clear phylogenetic placement has necessitated the adoption of a broad concept of <italic><tp:taxon-name><tp:taxon-name-part taxon-name-part-type="genus" reg="Pluteus">P.</tp:taxon-name-part><tp:taxon-name-part taxon-name-part-type="species" reg="semibulbosus">semibulbosus</tp:taxon-name-part></tp:taxon-name></italic>. Ševčíková (<xref ref-type="bibr" rid="B68">2020</xref>) and Justo et al. have indicated that this broad morphological species concept corresponds to a polyphyletic group (unpublished data) and that further studies, including the designation of a type specimen for <italic><tp:taxon-name><tp:taxon-name-part taxon-name-part-type="genus" reg="Pluteus">P.</tp:taxon-name-part><tp:taxon-name-part taxon-name-part-type="species" reg="semibulbosus">semibulbosus</tp:taxon-name-part></tp:taxon-name></italic>, are required. Even within this broad conceptual framework, <italic><tp:taxon-name><tp:taxon-name-part taxon-name-part-type="genus" reg="Pluteus">P.</tp:taxon-name-part><tp:taxon-name-part taxon-name-part-type="species" reg="semibulbosus">semibulbosus</tp:taxon-name-part></tp:taxon-name></italic> can be distinguished from <italic><tp:taxon-name><tp:taxon-name-part taxon-name-part-type="genus" reg="Pluteus">P.</tp:taxon-name-part><tp:taxon-name-part taxon-name-part-type="species" reg="tenuipileus">tenuipileus</tp:taxon-name-part></tp:taxon-name></italic> primarily based on the quantity and morphology of pleurocystidia, while the exceptionally thin pileus serves as a more diagnostic feature of <italic><tp:taxon-name><tp:taxon-name-part taxon-name-part-type="genus" reg="Pluteus">P.</tp:taxon-name-part><tp:taxon-name-part taxon-name-part-type="species" reg="tenuipileus">tenuipileus</tp:taxon-name-part></tp:taxon-name></italic> (<xref ref-type="bibr" rid="B73">Singer 1986</xref>).</p><p>When comparing <italic><tp:taxon-name><tp:taxon-name-part taxon-name-part-type="genus" reg="Pluteus">P.</tp:taxon-name-part><tp:taxon-name-part taxon-name-part-type="species" reg="tenuipileus">tenuipileus</tp:taxon-name-part></tp:taxon-name></italic> with taxa that produce notably smaller basidiomata, such as <italic><tp:taxon-name><tp:taxon-name-part taxon-name-part-type="genus" reg="Pluteus">P.</tp:taxon-name-part><tp:taxon-name-part taxon-name-part-type="species" reg="candidus">candidus</tp:taxon-name-part></tp:taxon-name></italic> and <italic><tp:taxon-name><tp:taxon-name-part taxon-name-part-type="genus" reg="Pluteus">P.</tp:taxon-name-part><tp:taxon-name-part taxon-name-part-type="species" reg="stylobates">stylobates</tp:taxon-name-part></tp:taxon-name></italic>, several distinctive morphological features become taxonomically significant. <italic><tp:taxon-name><tp:taxon-name-part taxon-name-part-type="genus" reg="Pluteus">P.</tp:taxon-name-part><tp:taxon-name-part taxon-name-part-type="species" reg="tenuipileus">tenuipileus</tp:taxon-name-part></tp:taxon-name></italic> differs from <italic><tp:taxon-name><tp:taxon-name-part taxon-name-part-type="genus" reg="Pluteus">P.</tp:taxon-name-part><tp:taxon-name-part taxon-name-part-type="species" reg="candidus">candidus</tp:taxon-name-part></tp:taxon-name></italic> in having a wider pileus (17–33 mm) with radiating stripes, whereas <italic><tp:taxon-name><tp:taxon-name-part taxon-name-part-type="genus" reg="Pluteus">P.</tp:taxon-name-part><tp:taxon-name-part taxon-name-part-type="species" reg="candidus">candidus</tp:taxon-name-part></tp:taxon-name></italic> has smaller basidiomata (10 mm) lacking striations (<xref ref-type="bibr" rid="B67">Saccardo 1887</xref>). Similarly, <italic><tp:taxon-name><tp:taxon-name-part taxon-name-part-type="genus" reg="Pluteus">P.</tp:taxon-name-part><tp:taxon-name-part taxon-name-part-type="species" reg="tenuipileus">tenuipileus</tp:taxon-name-part></tp:taxon-name></italic> can be differentiated from <italic><tp:taxon-name><tp:taxon-name-part taxon-name-part-type="genus" reg="Pluteus">P.</tp:taxon-name-part><tp:taxon-name-part taxon-name-part-type="species" reg="stylobates">stylobates</tp:taxon-name-part></tp:taxon-name></italic> by its smooth to rarely white- pruinose surface, wider pileus (17–33 mm), and bulbous stipe base, in contrast to the smaller pileus (≤10–15 mm) with dark squamules on the surface and distinctive discoid stipe base characteristic of <italic><tp:taxon-name><tp:taxon-name-part taxon-name-part-type="genus" reg="Pluteus">P.</tp:taxon-name-part><tp:taxon-name-part taxon-name-part-type="species" reg="stylobates">stylobates</tp:taxon-name-part></tp:taxon-name></italic> (<xref ref-type="bibr" rid="B77">Velenovský 1921</xref>).</p><fig id="F8" position="float" orientation="portrait"><object-id xmlns:xlink="http://www.w3.org/1999/xlink" content-type="doi" xlink:type="simple">10.3897/imafungus.16.154329.figure8</object-id><object-id xmlns:xlink="http://www.w3.org/1999/xlink" content-type="arpha" xlink:type="simple">8C12C19F-FC5A-5707-A9C3-07C579591082</object-id><label>Figure 8.</label><caption><p>A. Macroscopic characteristics of <italic><tp:taxon-name><tp:taxon-name-part taxon-name-part-type="genus" reg="Pluteus">Pluteus</tp:taxon-name-part><tp:taxon-name-part taxon-name-part-type="species" reg="tenuipileus">tenuipileus</tp:taxon-name-part></tp:taxon-name></italic>. B. Basidiospores. C. Caulocystidia. D. Cheilocystidia. E. Pileipellis elements. F. Pleurocystidia. Scale bars: 0.5 cm (A); 10 µm (B, F); 20 µm (C, D, E).</p></caption><graphic xmlns:xlink="http://www.w3.org/1999/xlink" xlink:href="imafungus-16-e154329-g008.jpg" position="float" orientation="portrait" xlink:type="simple" id="oo_1383976.jpg"><uri content-type="original_file" xlink:type="simple">https://binary.pensoft.net/fig/1383976</uri></graphic></fig></tp:treatment-sec><tp:treatment-sec><!--Section generated to contain objects referenced in tp:taxon-treatment.--><fig id="F5" position="float" orientation="portrait"><object-id xmlns:xlink="http://www.w3.org/1999/xlink" content-type="doi" xlink:type="simple">10.3897/imafungus.16.154329.figure5</object-id><object-id xmlns:xlink="http://www.w3.org/1999/xlink" content-type="arpha" xlink:type="simple">5A2CFABB-A78A-5BC2-B839-F854EB2C29F9</object-id><label>Figure 5.</label><caption><p>Basidiomata features. A–D. <italic><tp:taxon-name><tp:taxon-name-part taxon-name-part-type="genus" reg="Pluteus">Pluteus</tp:taxon-name-part><tp:taxon-name-part taxon-name-part-type="species" reg="tenuipileus">tenuipileus</tp:taxon-name-part></tp:taxon-name></italic> (A, B. FJAU66591, C, D. FJAU66592). E–G. <italic><tp:taxon-name><tp:taxon-name-part taxon-name-part-type="genus" reg="Pluteus">P.</tp:taxon-name-part><tp:taxon-name-part taxon-name-part-type="species" reg="jilinensis">jilinensis</tp:taxon-name-part></tp:taxon-name></italic> (FJAU66616). H–I. <italic><tp:taxon-name><tp:taxon-name-part taxon-name-part-type="genus" reg="Pluteus">P.</tp:taxon-name-part><tp:taxon-name-part taxon-name-part-type="species" reg="spaniophyllus">spaniophyllus</tp:taxon-name-part></tp:taxon-name></italic> (FJAU66593). J, K. <tp:taxon-name><tp:taxon-name-part taxon-name-part-type="genus" reg="Pluteus">P.</tp:taxon-name-part><tp:taxon-name-part taxon-name-part-type="uncertainty-rank">aff.</tp:taxon-name-part><tp:taxon-name-part taxon-name-part-type="species" reg="semibulbosus">semibulbosus</tp:taxon-name-part></tp:taxon-name> (FJAU66617). A–K. Photos by Gu Rao. Scale bars: 1 cm.</p></caption><graphic xmlns:xlink="http://www.w3.org/1999/xlink" xlink:href="imafungus-16-e154329-g005.jpg" position="float" orientation="portrait" xlink:type="simple" id="oo_1383973.jpg"><uri content-type="original_file" xlink:type="simple">https://binary.pensoft.net/fig/1383973</uri></graphic></fig></tp:treatment-sec><ref-list><ref id="B29"><mixed-citation xmlns:xlink="http://www.w3.org/1999/xlink" xlink:type="simple"><person-group><name name-style="western"><surname>Kaygusuz</surname><given-names>O</given-names></name><name name-style="western"><surname>Türkekul</surname><given-names>I</given-names></name><etal/></person-group> (<year>2019</year>) <article-title>New records of <tp:taxon-name><tp:taxon-name-part taxon-name-part-type="genus">Pluteus</tp:taxon-name-part><tp:taxon-name-part taxon-name-part-type="infraspecific-rank">section</tp:taxon-name-part><tp:taxon-name-part taxon-name-part-type="section">Hispidoderma</tp:taxon-name-part></tp:taxon-name> in Turkey based on morphological characteristics and molecular data.</article-title><source>Phytotaxa</source><volume>413</volume>(<issue>3</issue>): <fpage>175</fpage>–<lpage>206</lpage>. <ext-link xlink:href="10.11646/phytotaxa.413.3.1" ext-link-type="doi" xlink:type="simple">https://doi.org/10.11646/phytotaxa.413.3.1</ext-link></mixed-citation></ref><ref id="B79"><mixed-citation xmlns:xlink="http://www.w3.org/1999/xlink" xlink:type="simple"><person-group><name name-style="western"><surname>Vellinga</surname><given-names>EC</given-names></name><name name-style="western"><surname>Schreurs</surname><given-names>J</given-names></name></person-group> (<year>1985</year>) <article-title>Notulae ad floram Agaricinam Neerlandicam VIII. <italic><tp:taxon-name><tp:taxon-name-part taxon-name-part-type="genus">Pluteus</tp:taxon-name-part></tp:taxon-name></italic> Fr. In Western Europe.</article-title><source>Persoonia</source><volume>12</volume>(<issue>4</issue>): <fpage>337</fpage>–<lpage>373</lpage>.</mixed-citation></ref><ref id="B55"><mixed-citation xmlns:xlink="http://www.w3.org/1999/xlink" xlink:type="simple"><person-group><name name-style="western"><surname>Orton</surname><given-names>PD</given-names></name></person-group> (<year>1986</year>) <source>British Fungus Flora. <tp:taxon-name><tp:taxon-name-part taxon-name-part-type="genus">Agarics</tp:taxon-name-part></tp:taxon-name> and Boleti IV – <italic><tp:taxon-name><tp:taxon-name-part taxon-name-part-type="family">Pluteaceae</tp:taxon-name-part></tp:taxon-name></italic>: <italic><tp:taxon-name><tp:taxon-name-part taxon-name-part-type="genus">Pluteus</tp:taxon-name-part></tp:taxon-name></italic> and <italic><tp:taxon-name><tp:taxon-name-part taxon-name-part-type="genus">Volvariella</tp:taxon-name-part></tp:taxon-name></italic>.</source><publisher-name>Edinburgh</publisher-name>, <publisher-loc>Royal Botanic Garden</publisher-loc>, <size units="page">99 pp</size>.</mixed-citation></ref><ref id="B11"><mixed-citation xmlns:xlink="http://www.w3.org/1999/xlink" xlink:type="simple"><person-group><name name-style="western"><surname>Fries</surname><given-names>E</given-names></name></person-group> (<year>1838</year>) Epicrisis Systematis Mycologici. Typographia Academica, Upsaliae.</mixed-citation></ref><ref id="B67"><mixed-citation xmlns:xlink="http://www.w3.org/1999/xlink" xlink:type="simple"><person-group><name name-style="western"><surname>Saccardo</surname><given-names>PA</given-names></name></person-group> (<year>1887</year>) <article-title>Sylloge hymenomycetum, vol. I. <italic><tp:taxon-name><tp:taxon-name-part taxon-name-part-type="suborder">Agaricineae</tp:taxon-name-part></tp:taxon-name></italic>.</article-title><source>Sylloge Fungorum</source><volume>5</volume>: <fpage>1</fpage>–<lpage>1146</lpage>.</mixed-citation></ref><ref id="B88"><mixed-citation xmlns:xlink="http://www.w3.org/1999/xlink" xlink:type="simple"><person-group><name name-style="western"><surname>Yang</surname><given-names>SS</given-names></name></person-group> (<year>2011</year>) Studies on Taxonomy of The Genus <italic><tp:taxon-name><tp:taxon-name-part taxon-name-part-type="genus">Pluteus</tp:taxon-name-part></tp:taxon-name></italic> from China. Thesis, Jilin Agricultural University, Changchun, China.</mixed-citation></ref><ref id="B87"><mixed-citation xmlns:xlink="http://www.w3.org/1999/xlink" xlink:type="simple"><person-group><name name-style="western"><surname>Xu</surname><given-names>J</given-names></name></person-group> (<year>2016</year>) Taxonomy of <italic><tp:taxon-name><tp:taxon-name-part taxon-name-part-type="genus">Pluteus</tp:taxon-name-part></tp:taxon-name></italic> and <italic><tp:taxon-name><tp:taxon-name-part taxon-name-part-type="genus">Volvariella</tp:taxon-name-part></tp:taxon-name></italic> from China. PhD Thesis, South China University of Technology, Guangzhou, China.</mixed-citation></ref><ref id="B41"><mixed-citation xmlns:xlink="http://www.w3.org/1999/xlink" xlink:type="simple"><person-group><name name-style="western"><surname>Malysheva</surname><given-names>E</given-names></name><name name-style="western"><surname>Popov</surname><given-names>E</given-names></name><etal/></person-group> (<year>2023</year>) Observations on <italic><tp:taxon-name><tp:taxon-name-part taxon-name-part-type="family">Pluteaceae</tp:taxon-name-part></tp:taxon-name></italic> in Vietnam: Four new species and new records of <italic><tp:taxon-name><tp:taxon-name-part taxon-name-part-type="genus">Pluteus</tp:taxon-name-part></tp:taxon-name></italic>. Journal of Fungi 9: 584. <ext-link xlink:href="10.3390/jof9050584" ext-link-type="doi" xlink:type="simple">https://doi.org/10.3390/jof9050584</ext-link></mixed-citation></ref><ref id="B68"><mixed-citation xmlns:xlink="http://www.w3.org/1999/xlink" xlink:type="simple"><person-group><name name-style="western"><surname>Ševcíková</surname><given-names>H</given-names></name><name name-style="western"><surname>Malysheva</surname><given-names>EF</given-names></name><etal/></person-group> (<year>2020</year>) <article-title><italic><tp:taxon-name><tp:taxon-name-part taxon-name-part-type="genus">Pluteus</tp:taxon-name-part><tp:taxon-name-part taxon-name-part-type="species">dianae</tp:taxon-name-part></tp:taxon-name></italic> and <italic><tp:taxon-name><tp:taxon-name-part taxon-name-part-type="genus">Pluteus</tp:taxon-name-part><tp:taxon-name-part taxon-name-part-type="species">punctatus</tp:taxon-name-part></tp:taxon-name></italic> resurrected, with first records from eastern and northern Europe.</article-title><source>Mycotaxon</source><volume>135</volume>: <fpage>245</fpage>–<lpage>274</lpage>. <ext-link xlink:href="10.5248/135.245" ext-link-type="doi" xlink:type="simple">https://doi.org/10.5248/135.245</ext-link></mixed-citation></ref><ref id="B73"><mixed-citation xmlns:xlink="http://www.w3.org/1999/xlink" xlink:type="simple"><person-group><name name-style="western"><surname>Singer</surname><given-names>R</given-names></name></person-group> (<year>1986</year>) The <tp:taxon-name><tp:taxon-name-part taxon-name-part-type="order">agaricales</tp:taxon-name-part></tp:taxon-name> in modern taxonomy. 4<sup>th</sup> revised Edition. Koenigstein: Koeltz Scientific Books.</mixed-citation></ref><ref id="B77"><mixed-citation xmlns:xlink="http://www.w3.org/1999/xlink" xlink:type="simple"><person-group><name name-style="western"><surname>Velenovský</surname><given-names>J</given-names></name></person-group> (<year>1921</year>) České houby. Česká botanická společnost, Praha.</mixed-citation></ref></ref-list></tp:taxon-treatment>
