# Supplementary material for: ﻿Integrating morphology, phylogeny, substrate, and distribution: clarifying the major phylogenetic framework of Pluteussect.Hispidoderma (Agaricales, Pluteaceae) and describing 18 species
Source: IMA Fungus. 2025 Jul 29;16:e154329. doi: 10.3897/imafungus.16.154329 (PMC12326178; doi:10.3897/imafungus.16.154329)
Supplement: XML Treatment for Pluteus spaniophyllus [file imafungus.16.154329-treatment2.xml]

<!DOCTYPE tp:taxon-treatment
  PUBLIC "-//TaxonX//DTD Taxonomic Treatment Publishing DTD v0 20100105//EN" "tax-treatment-NSO.dtd">
<tp:taxon-treatment xmlns:tp="http://www.plazi.org/taxpub"><tp:treatment-meta><kwd-group><label>Taxon classification</label><kwd>
                  <named-content content-type="kingdom">Fungi</named-content>
                </kwd><kwd>
                  <named-content content-type="order">Agaricales</named-content>
                </kwd><kwd>
                  <named-content content-type="family">Pluteaceae</named-content>
                </kwd></kwd-group><mixed-citation publication-type="journal"><person-group><name><surname>Qi</surname><given-names>Zheng-Xiang</given-names></name><name><surname>Wang</surname><given-names>Li-Bo</given-names></name><name><surname>Qian</surname><given-names>Ke-Qing</given-names></name><name><surname>Shi</surname><given-names>Li-Li</given-names></name><name><surname>Hu</surname><given-names>Jia-Jun</given-names></name><name><surname>Tuo</surname><given-names>Yong-Lan</given-names></name><name><surname>Rao</surname><given-names>Gu</given-names></name><name><surname>Samwel Jacob</surname><given-names>Muharagi</given-names></name><name><surname>Liu</surname><given-names>Rui-Peng</given-names></name><name><surname>Liu</surname><given-names>Ming-Hao</given-names></name><name><surname>Guo</surname><given-names>Di-Zhe</given-names></name><name><surname>Liu</surname><given-names>Ya-Jie</given-names></name><name><surname>Zhang</surname><given-names>Bo</given-names></name><name><surname>Li</surname><given-names>Xiao</given-names></name><name><surname>Li</surname><given-names>Yu</given-names></name></person-group><article-title>﻿Integrating morphology, phylogeny, substrate, and distribution: clarifying the major phylogenetic framework of <tp:taxon-name><tp:taxon-name-part taxon-name-part-type="genus" reg="Pluteus">Pluteus</tp:taxon-name-part><tp:taxon-name-part taxon-name-part-type="infraspecific-rank">sect.</tp:taxon-name-part><tp:taxon-name-part taxon-name-part-type="section" reg="Hispidoderma">Hispidoderma</tp:taxon-name-part></tp:taxon-name> (<italic><tp:taxon-name><tp:taxon-name-part taxon-name-part-type="order">Agaricales</tp:taxon-name-part></tp:taxon-name></italic>, <italic><tp:taxon-name><tp:taxon-name-part taxon-name-part-type="family">Pluteaceae</tp:taxon-name-part></tp:taxon-name></italic>) and describing 18 species</article-title><source>IMA Fungus</source><day>29</day><month>07</month><year>2025</year><volume>16</volume><pub-id pub-id-type="doi">10.3897/imafungus.16.154329</pub-id></mixed-citation></tp:treatment-meta><tp:nomenclature><label>﻿</label><tp:taxon-name>
                <object-id xmlns:xlink="http://www.w3.org/1999/xlink" content-type="arpha" xlink:type="simple">B9E5F9BF-D43B-59F8-986A-3CE5B4CC9C66</object-id>
                <tp:taxon-name-part taxon-name-part-type="genus" reg="Pluteus">Pluteus</tp:taxon-name-part>
                <tp:taxon-name-part taxon-name-part-type="species" reg="spaniophyllus">spaniophyllus</tp:taxon-name-part>
                <object-id xmlns:xlink="http://www.w3.org/1999/xlink" content-type="mycobank" xlink:type="simple">MycoBank No: 857275</object-id>
              </tp:taxon-name><tp:taxon-authority>Z.X. QI, B. Zhang &amp; Y. Li</tp:taxon-authority><tp:taxon-status xmlns:xlink="http://www.w3.org/1999/xlink" xlink:type="simple">sp. nov.</tp:taxon-status><xref ref-type="fig" rid="F5">Figs 5H, I</xref><xref ref-type="fig" rid="F9">, 9</xref></tp:nomenclature><tp:treatment-sec sec-type="etymology" id="SECID0EPQGK"><title>Etymology.</title><p>The species epithet “<tp:taxon-name><tp:taxon-name-part taxon-name-part-type="genus" reg="Pluteus"/><tp:taxon-name-part taxon-name-part-type="species" reg="spaniophyllus">spaniophyllus</tp:taxon-name-part></tp:taxon-name>” (Latin) refers to the sparseness of the lamellae.</p></tp:treatment-sec><tp:treatment-sec sec-type="diagnosis" id="SECID0E5QGK"><title>Diagnosis.</title><p><italic><tp:taxon-name><tp:taxon-name-part taxon-name-part-type="genus" reg="Pluteus">Pluteus</tp:taxon-name-part><tp:taxon-name-part taxon-name-part-type="species" reg="spaniophyllus">spaniophyllus</tp:taxon-name-part></tp:taxon-name></italic> differs from <italic><tp:taxon-name><tp:taxon-name-part taxon-name-part-type="genus" reg="Pluteus">P.</tp:taxon-name-part><tp:taxon-name-part taxon-name-part-type="species" reg="jilinensis">jilinensis</tp:taxon-name-part></tp:taxon-name></italic> by its velvety pileus, sparse lamellae, smaller basidiospores, and their <abbrev xmlns:xlink="http://www.w3.org/1999/xlink" xlink:title="internal transcribed spacer" id="ABBRID0E1RGK" xlink:type="simple">ITS</abbrev> genetic distance is 0.008 (SE = 0.004) and <italic>tef1</italic> genetic distance is 0.008 (SE = 0.004).</p></tp:treatment-sec><tp:treatment-sec sec-type="Holotype" id="SECID0EASGK"><title>Holotype.</title><p>CHINA • Jilin Province, Cold Jungle National Nature Reserve; Solitary on rotting wood in broad-leaved forests; 7 August 2021, G. Rao, FJAU66593 (Collection no.: Rao 1292) (<abbrev xmlns:xlink="http://www.w3.org/1999/xlink" xlink:title="internal transcribed spacer" id="ABBRID0EGSGK" xlink:type="simple">ITS</abbrev>: <ext-link xmlns:xlink="http://www.w3.org/1999/xlink" xlink:href="PP516619" ext-link-type="gen" xlink:type="simple">PP516619</ext-link>, <abbrev xmlns:xlink="http://www.w3.org/1999/xlink" xlink:title="large subunit ribosomal RNA" id="ABBRID0EPSGK" xlink:type="simple">LSU</abbrev>: <ext-link xmlns:xlink="http://www.w3.org/1999/xlink" xlink:href="PP516669" ext-link-type="gen" xlink:type="simple">PP516669</ext-link>, <italic>tef1</italic>: <ext-link xmlns:xlink="http://www.w3.org/1999/xlink" xlink:href="PP551605" ext-link-type="gen" xlink:type="simple">PP551605</ext-link>).</p></tp:treatment-sec><tp:treatment-sec sec-type="description" id="SECID0E6SGK"><title>Description.</title><p>Basidiomata small-sized. Pileus 17 mm diam; hemispherical; white to light yellow (2.5Y 9/10), slightly with brown velvety or pruinose on the surface of the center (7.5YR 8/6); margin radial translucently striate. Lamellae pale flesh–pink (5.0R 9/6), free, relatively sparse, thick, unequal, slightly ventricose, 4–7 mm wide, with even edges; lamellar edge white. Stipe 14 × 3 mm, cylindrical, with a bulbous base, fibrous, surface with white pruinose (2.5Y 9/12). Odorless. Spore prints pink.</p><p>Basidiospores [60, 1, 1] (–6.5)7.0–7.5(–8.0) × 6.0–6.5(–7.0) μm, avL × avW = 7.0–7.3 × 6.2–6.5 µm, Q = 1.00–1.33 μm, avQ = 1.07–1.10 μm, globose, subglobose to broadly ellipsoid, pale pink, smooth, thin-walled. Basidia 23–30 × 8–11 μm, clavate to broadly clavate, thin-walled, 4-sterigmate, hyaline. Pleurocystidia 53–91 × 18–31 μm, scattered, fusiform to subfusiform, apically obtuse, thin-walled, smooth, hyaline. Lamellar edge sterile. Cheilocystidia 25–70 × 11–27 μm, abundant, clustered, similar in form to pleurocystidia, narrowly to broadly fusiform, broadly subfusiform, some apical with small irregular horns or mucronate, thin-walled, hyaline. Pileipellis a trichohymeniderm, with terminal elements 51–92 × 12–28 μm, broadly clavate or fusiform, thin-walled, with brown intracellular pigment. Stipitipellis a cutis, hyphae 3–12 µm diam, cylindrical, hyaline, thin-walled. Caulocystidia 28–47 × 9–18 μm, numerous, occurring in clusters, cylindrical to broadly clavate to broadly fusiform, or narrowly utriform, hyaline, thin-walled. Clamp connections absent in all tissues.</p></tp:treatment-sec><tp:treatment-sec sec-type="habitat" id="SECID0EFTGK"><title>Habitat.</title><p>Solitary on rotting wood in broad-leaved forests.</p></tp:treatment-sec><tp:treatment-sec sec-type="distribution" id="SECID0EKTGK"><title>World distribution.</title><p>China.</p></tp:treatment-sec><tp:treatment-sec sec-type="distribution" id="SECID0EPTGK"><title>China distribution.</title><p>Jilin Province.</p></tp:treatment-sec><tp:treatment-sec sec-type="notes" id="SECID0EUTGK"><title>Notes.</title><p><italic><tp:taxon-name><tp:taxon-name-part taxon-name-part-type="genus" reg="Pluteus">Pluteus</tp:taxon-name-part><tp:taxon-name-part taxon-name-part-type="species" reg="spaniophyllus">spaniophyllus</tp:taxon-name-part></tp:taxon-name></italic> is characterized by its small basidiomata, hemispherical pileus ranging from white to light yellow, with brown velvety on the surface, margin radial translucently striate, sparse lamellae, and a white pruinose on the stipe base, which is inflated and nearly bulbous.</p><p>Morphologically, <italic><tp:taxon-name><tp:taxon-name-part taxon-name-part-type="genus" reg="Pluteus">P.</tp:taxon-name-part><tp:taxon-name-part taxon-name-part-type="species" reg="spaniophyllus">spaniophyllus</tp:taxon-name-part></tp:taxon-name></italic> shares greatest similarity with <italic><tp:taxon-name><tp:taxon-name-part taxon-name-part-type="genus" reg="Pluteus">P.</tp:taxon-name-part><tp:taxon-name-part taxon-name-part-type="species" reg="hubreg">hubreg</tp:taxon-name-part>­tseorum</tp:taxon-name></italic> and <italic><tp:taxon-name><tp:taxon-name-part taxon-name-part-type="genus" reg="Pluteus">P.</tp:taxon-name-part><tp:taxon-name-part taxon-name-part-type="species" reg="boudieri">boudieri</tp:taxon-name-part></tp:taxon-name></italic>, but can be distinguished from each by several key features. <italic><tp:taxon-name><tp:taxon-name-part taxon-name-part-type="genus" reg="Pluteus">P.</tp:taxon-name-part><tp:taxon-name-part taxon-name-part-type="species" reg="spaniophyllus">spaniophyllus</tp:taxon-name-part></tp:taxon-name></italic> differs from <italic><tp:taxon-name><tp:taxon-name-part taxon-name-part-type="genus" reg="Pluteus">P.</tp:taxon-name-part><tp:taxon-name-part taxon-name-part-type="species" reg="hubregtseorum">hubregtseorum</tp:taxon-name-part></tp:taxon-name></italic> by its fleshy brown pileus, in contrast to the yellow-to-brownish-gold pileus of the latter. Additionally, <italic><tp:taxon-name><tp:taxon-name-part taxon-name-part-type="genus" reg="Pluteus">P.</tp:taxon-name-part><tp:taxon-name-part taxon-name-part-type="species" reg="spaniophyllus">spaniophyllus</tp:taxon-name-part></tp:taxon-name></italic> produces pale flesh-pink and sparsely arranged lamellae, whereas those of <italic><tp:taxon-name><tp:taxon-name-part taxon-name-part-type="genus" reg="Pluteus">P.</tp:taxon-name-part><tp:taxon-name-part taxon-name-part-type="species" reg="hubregtseorum">hubregtseorum</tp:taxon-name-part></tp:taxon-name></italic> are pale pink to flesh pink and crowded. The species also differ in their geographic distribution, with <italic><tp:taxon-name><tp:taxon-name-part taxon-name-part-type="genus" reg="Pluteus">P.</tp:taxon-name-part><tp:taxon-name-part taxon-name-part-type="species" reg="spaniophyllus">spaniophyllus</tp:taxon-name-part></tp:taxon-name></italic> occurring in East Asia (China) and <italic><tp:taxon-name><tp:taxon-name-part taxon-name-part-type="genus" reg="Pluteus">P.</tp:taxon-name-part><tp:taxon-name-part taxon-name-part-type="species" reg="hubregtseorum">hubregtseorum</tp:taxon-name-part></tp:taxon-name></italic> in Australia (<xref ref-type="bibr" rid="B69">Ševcíková et al. 2021</xref>), further supported by an <abbrev xmlns:xlink="http://www.w3.org/1999/xlink" xlink:title="internal transcribed spacer" id="ABBRID0EPXGK" xlink:type="simple">ITS</abbrev> genetic distance of 0.023 (SE = 0.006).</p><p><italic><tp:taxon-name><tp:taxon-name-part taxon-name-part-type="genus" reg="Pluteus">P.</tp:taxon-name-part><tp:taxon-name-part taxon-name-part-type="species" reg="spaniophyllus">spaniophyllus</tp:taxon-name-part></tp:taxon-name></italic> bears a closer resemblance to the white-capped <italic><tp:taxon-name><tp:taxon-name-part taxon-name-part-type="genus" reg="Pluteus">P.</tp:taxon-name-part><tp:taxon-name-part taxon-name-part-type="species" reg="boudieri">boudieri</tp:taxon-name-part></tp:taxon-name></italic>, from which it is primarily distinguished by pileipellis morphology. <italic><tp:taxon-name><tp:taxon-name-part taxon-name-part-type="genus" reg="Pluteus">P.</tp:taxon-name-part><tp:taxon-name-part taxon-name-part-type="species" reg="boudieri">boudieri</tp:taxon-name-part></tp:taxon-name></italic> exhibits thin, filamentous, light-brown pileipellis hyphae with generally cylindrical or subfusiform terminal elements (<xref ref-type="bibr" rid="B79">Vellinga and Schreurs 1985</xref>; <xref ref-type="bibr" rid="B55">Orton 1986</xref>). In comparison with <italic><tp:taxon-name><tp:taxon-name-part taxon-name-part-type="genus" reg="Pluteus">P.</tp:taxon-name-part><tp:taxon-name-part taxon-name-part-type="species" reg="atriavellaneus">atriavellaneus</tp:taxon-name-part></tp:taxon-name></italic>, <italic><tp:taxon-name><tp:taxon-name-part taxon-name-part-type="genus" reg="Pluteus">P.</tp:taxon-name-part><tp:taxon-name-part taxon-name-part-type="species" reg="spaniophyllus">spaniophyllus</tp:taxon-name-part></tp:taxon-name></italic> has a white to light yellow pileus, grows on decaying wood, and is distributed in East Asia (China), whereas <italic><tp:taxon-name><tp:taxon-name-part taxon-name-part-type="genus" reg="Pluteus">P.</tp:taxon-name-part><tp:taxon-name-part taxon-name-part-type="species" reg="atriavellaneus">atriavellaneus</tp:taxon-name-part></tp:taxon-name></italic> is characterized by a dark fuliginous to avellaneous, hygrophanous and finely pubescent pileus, growth on humus, and distribution in North America (USA) (<xref ref-type="bibr" rid="B52">Murrill 1917</xref>). Finally, <italic><tp:taxon-name><tp:taxon-name-part taxon-name-part-type="genus" reg="Pluteus">P.</tp:taxon-name-part><tp:taxon-name-part taxon-name-part-type="species" reg="spaniophyllus">spaniophyllus</tp:taxon-name-part></tp:taxon-name></italic> is distinguished from <italic><tp:taxon-name><tp:taxon-name-part taxon-name-part-type="genus" reg="Pluteus">P.</tp:taxon-name-part><tp:taxon-name-part taxon-name-part-type="species" reg="avellaneus">avellaneus</tp:taxon-name-part></tp:taxon-name></italic> by its central light yellow pileus with white margins and radial striate (distributed in East Asia, China), in contrast to the centrally paler, hygrophanous pileus with non-striped margins of <italic><tp:taxon-name><tp:taxon-name-part taxon-name-part-type="genus" reg="Pluteus">P.</tp:taxon-name-part><tp:taxon-name-part taxon-name-part-type="species" reg="avellaneus">avellaneus</tp:taxon-name-part></tp:taxon-name></italic> (distributed in North America, USA) (<xref ref-type="bibr" rid="B52">Murrill 1917</xref>).</p><p>In the phylogenetic analysis, <italic><tp:taxon-name><tp:taxon-name-part taxon-name-part-type="genus" reg="Pluteus">P.</tp:taxon-name-part><tp:taxon-name-part taxon-name-part-type="species" reg="spaniophyllus">spaniophyllus</tp:taxon-name-part></tp:taxon-name></italic> (specimen FJAU66593 from China) is strongly supported as a sister taxon to <tp:taxon-name><tp:taxon-name-part taxon-name-part-type="genus" reg="Pluteus">P.</tp:taxon-name-part><tp:taxon-name-part taxon-name-part-type="uncertainty-rank">aff.</tp:taxon-name-part><tp:taxon-name-part taxon-name-part-type="species" reg="semibulbosus">semibulbosus</tp:taxon-name-part></tp:taxon-name> (<abbrev xmlns:xlink="http://www.w3.org/1999/xlink" xlink:title="Maximum Likelihood Bootstrap" id="ABBRID0EC3GK" xlink:type="simple">MLB</abbrev> = 98, BPP = 1, Fig. <xref ref-type="fig" rid="F2">2</xref>). These species are further distinguished by several morphological features: <italic><tp:taxon-name><tp:taxon-name-part taxon-name-part-type="genus" reg="Pluteus">P.</tp:taxon-name-part><tp:taxon-name-part taxon-name-part-type="species" reg="spaniophyllus">spaniophyllus</tp:taxon-name-part></tp:taxon-name></italic> produces smaller basidiomata (17 mm) with sparser lamellae and cheilocystidia bearing small irregular apical horns, whereas <tp:taxon-name><tp:taxon-name-part taxon-name-part-type="genus" reg="Pluteus">P.</tp:taxon-name-part><tp:taxon-name-part taxon-name-part-type="uncertainty-rank">aff.</tp:taxon-name-part><tp:taxon-name-part taxon-name-part-type="species" reg="semibulbosus">semibulbosus</tp:taxon-name-part></tp:taxon-name> forms larger basidiomata (43 mm) with denser lamellae and cheilocystidia lacking irregular apical horns (Table <xref ref-type="table" rid="T3">3</xref>). Molecular evidence further supports their separation, with an <abbrev xmlns:xlink="http://www.w3.org/1999/xlink" xlink:title="internal transcribed spacer" id="ABBRID0EG4GK" xlink:type="simple">ITS</abbrev> genetic distance of 0.009 (SE = 0.004) and <italic>tef1</italic> genetic distance of 0.004 (SE = 0.003).</p><fig id="F9" position="float" orientation="portrait"><object-id xmlns:xlink="http://www.w3.org/1999/xlink" content-type="doi" xlink:type="simple">10.3897/imafungus.16.154329.figure9</object-id><object-id xmlns:xlink="http://www.w3.org/1999/xlink" content-type="arpha" xlink:type="simple">FB2052F4-F182-59E9-B09A-797543A7567E</object-id><label>Figure 9.</label><caption><p>A. Macroscopic characteristics of <italic><tp:taxon-name><tp:taxon-name-part taxon-name-part-type="genus" reg="Pluteus">Pluteus</tp:taxon-name-part><tp:taxon-name-part taxon-name-part-type="species" reg="spaniophyllus">spaniophyllus</tp:taxon-name-part></tp:taxon-name></italic>. B. Basidiospores. C. Caulocystidia. D. Basidia and Pleurocystidia. E. Pleurocystidia. F. Cheilocystidia. G. Pileipellis elements. Scale bars: 0.5 cm (A); 10 µm (B–F); 20 µm (G).</p></caption><graphic xmlns:xlink="http://www.w3.org/1999/xlink" xlink:href="imafungus-16-e154329-g009.jpg" position="float" orientation="portrait" xlink:type="simple" id="oo_1383977.jpg"><uri content-type="original_file" xlink:type="simple">https://binary.pensoft.net/fig/1383977</uri></graphic></fig><table-wrap id="T3" position="float" orientation="portrait"><label>Table 3.</label><caption><p>Diagnostic characters for <italic><tp:taxon-name><tp:taxon-name-part taxon-name-part-type="genus" reg="Pluteus">Pluteus</tp:taxon-name-part><tp:taxon-name-part taxon-name-part-type="species" reg="spaniophyllus">spaniophyllus</tp:taxon-name-part></tp:taxon-name></italic>, <italic><tp:taxon-name><tp:taxon-name-part taxon-name-part-type="genus" reg="Pluteus">P.</tp:taxon-name-part><tp:taxon-name-part taxon-name-part-type="species" reg="jilinensis">jilinensis</tp:taxon-name-part></tp:taxon-name></italic> and <tp:taxon-name><tp:taxon-name-part taxon-name-part-type="genus" reg="Pluteus">P.</tp:taxon-name-part><tp:taxon-name-part taxon-name-part-type="uncertainty-rank">aff.</tp:taxon-name-part><tp:taxon-name-part taxon-name-part-type="species" reg="semibulbosus">semibulbosus</tp:taxon-name-part></tp:taxon-name>.</p></caption><table id="TID0ETWCM" rules="all"><tbody><tr><th rowspan="1" colspan="1">Character</th><th rowspan="1" colspan="1">
                        <italic>
                          <tp:taxon-name><tp:taxon-name-part taxon-name-part-type="genus" reg="Pluteus">Pluteus</tp:taxon-name-part><tp:taxon-name-part taxon-name-part-type="species" reg="spaniophyllus">spaniophyllus</tp:taxon-name-part></tp:taxon-name>
                        </italic>
                      </th><th rowspan="1" colspan="1">
                        <italic>
                          <tp:taxon-name><tp:taxon-name-part taxon-name-part-type="genus" reg="Pluteus">Pluteus</tp:taxon-name-part><tp:taxon-name-part taxon-name-part-type="species" reg="jilinensis">jilinensis</tp:taxon-name-part></tp:taxon-name>
                        </italic>
                      </th><th rowspan="1" colspan="1">
                        <tp:taxon-name><tp:taxon-name-part taxon-name-part-type="genus" reg="Pluteus">Pluteus</tp:taxon-name-part><tp:taxon-name-part taxon-name-part-type="uncertainty-rank">aff.</tp:taxon-name-part><tp:taxon-name-part taxon-name-part-type="species" reg="semibulbosus">semibulbosus</tp:taxon-name-part></tp:taxon-name>
                      </th></tr><tr><td rowspan="1" colspan="1">Pileus main color</td><td rowspan="1" colspan="1">light yellow</td><td rowspan="1" colspan="1">burnt yellow to gray-brown</td><td rowspan="1" colspan="1">charred yellow to pale yellow</td></tr><tr><td rowspan="1" colspan="1">Pileus surface</td><td rowspan="1" colspan="1">velvety</td><td rowspan="1" colspan="1">squamules</td><td rowspan="1" colspan="1">velvety</td></tr><tr><td rowspan="1" colspan="1">Pileus diam</td><td rowspan="1" colspan="1">17 mm</td><td rowspan="1" colspan="1">15–21 mm</td><td rowspan="1" colspan="1">43 mm</td></tr><tr><td rowspan="1" colspan="1">Pileus margin striate</td><td rowspan="1" colspan="1">translucently striate</td><td rowspan="1" colspan="1">no striate</td><td rowspan="1" colspan="1">no striate</td></tr><tr><td rowspan="1" colspan="1">Lamellar</td><td rowspan="1" colspan="1">relatively sparse</td><td rowspan="1" colspan="1">crowded</td><td rowspan="1" colspan="1">crowded</td></tr><tr><td rowspan="1" colspan="1">Stipe main color</td><td rowspan="1" colspan="1">white</td><td rowspan="1" colspan="1">brown</td><td rowspan="1" colspan="1">pale yellow</td></tr><tr><td rowspan="1" colspan="1">Stipe base</td><td rowspan="1" colspan="1">bulbous base</td><td rowspan="1" colspan="1">slightly bulbous base</td><td rowspan="1" colspan="1">slightly bulbous base</td></tr><tr><td rowspan="1" colspan="1">Basidiospores shape</td><td rowspan="1" colspan="1">globose, subglobose to broadly ellipsoid</td><td rowspan="1" colspan="1">subglobose to broadly ellipsoid</td><td rowspan="1" colspan="1">globose to subglobose, rarely broadly ellipsoid</td></tr><tr><td rowspan="1" colspan="1">Basidiospores size (avl × avw)</td><td rowspan="1" colspan="1">7.0–7.3 × 6.2–6.5 µm</td><td rowspan="1" colspan="1">7.5–7.8 × 6.4–6.8 µm</td><td rowspan="1" colspan="1">7.4–7.6 × 6.2–6.5 µm</td></tr><tr><td rowspan="1" colspan="1">The shape of pileipellis elements</td><td rowspan="1" colspan="1">broadly clavate or fusiform</td><td rowspan="1" colspan="1">subcylindric or subfusiform</td><td rowspan="1" colspan="1">broadly subcylindric or subfusiform</td></tr><tr><td rowspan="1" colspan="1">The shape of caulocystidia</td><td rowspan="1" colspan="1">cylindrical, broadly clavate, broadly fusiform, or narrowly utriform</td><td rowspan="1" colspan="1">vesicles, subfusiform</td><td rowspan="1" colspan="1">clavate, fusiform, or broadly fusiform</td></tr></tbody></table></table-wrap></tp:treatment-sec><tp:treatment-sec><!--Section generated to contain objects referenced in tp:taxon-treatment.--><fig id="F5" position="float" orientation="portrait"><object-id xmlns:xlink="http://www.w3.org/1999/xlink" content-type="doi" xlink:type="simple">10.3897/imafungus.16.154329.figure5</object-id><object-id xmlns:xlink="http://www.w3.org/1999/xlink" content-type="arpha" xlink:type="simple">5A2CFABB-A78A-5BC2-B839-F854EB2C29F9</object-id><label>Figure 5.</label><caption><p>Basidiomata features. A–D. <italic><tp:taxon-name><tp:taxon-name-part taxon-name-part-type="genus" reg="Pluteus">Pluteus</tp:taxon-name-part><tp:taxon-name-part taxon-name-part-type="species" reg="tenuipileus">tenuipileus</tp:taxon-name-part></tp:taxon-name></italic> (A, B. FJAU66591, C, D. FJAU66592). E–G. <italic><tp:taxon-name><tp:taxon-name-part taxon-name-part-type="genus" reg="Pluteus">P.</tp:taxon-name-part><tp:taxon-name-part taxon-name-part-type="species" reg="jilinensis">jilinensis</tp:taxon-name-part></tp:taxon-name></italic> (FJAU66616). H–I. <italic><tp:taxon-name><tp:taxon-name-part taxon-name-part-type="genus" reg="Pluteus">P.</tp:taxon-name-part><tp:taxon-name-part taxon-name-part-type="species" reg="spaniophyllus">spaniophyllus</tp:taxon-name-part></tp:taxon-name></italic> (FJAU66593). J, K. <tp:taxon-name><tp:taxon-name-part taxon-name-part-type="genus" reg="Pluteus">P.</tp:taxon-name-part><tp:taxon-name-part taxon-name-part-type="uncertainty-rank">aff.</tp:taxon-name-part><tp:taxon-name-part taxon-name-part-type="species" reg="semibulbosus">semibulbosus</tp:taxon-name-part></tp:taxon-name> (FJAU66617). A–K. Photos by Gu Rao. Scale bars: 1 cm.</p></caption><graphic xmlns:xlink="http://www.w3.org/1999/xlink" xlink:href="imafungus-16-e154329-g005.jpg" position="float" orientation="portrait" xlink:type="simple" id="oo_1383973.jpg"><uri content-type="original_file" xlink:type="simple">https://binary.pensoft.net/fig/1383973</uri></graphic></fig><fig id="F2" position="float" orientation="portrait"><object-id xmlns:xlink="http://www.w3.org/1999/xlink" content-type="doi" xlink:type="simple">10.3897/imafungus.16.154329.figure2</object-id><object-id xmlns:xlink="http://www.w3.org/1999/xlink" content-type="arpha" xlink:type="simple">7D8D2FDD-40FD-5ACA-AE4A-AF99F0F92BD0</object-id><label>Figure 2.</label><caption><p>Phylogenetic tree of the /<italic>plautus</italic> clade of the <tp:taxon-name><tp:taxon-name-part taxon-name-part-type="infraspecific-rank">sect.</tp:taxon-name-part><tp:taxon-name-part taxon-name-part-type="section" reg="Hispidoderma">Hispidoderma</tp:taxon-name-part></tp:taxon-name>. The best tree from the ML and BI analysis of the <abbrev xmlns:xlink="http://www.w3.org/1999/xlink" xlink:title="internal transcribed spacer" id="ABBRID0EQMEK" xlink:type="simple">ITS</abbrev>+<italic>tef1</italic> dataset. The two values of internal nodes respectively represent the Maximum Likelihood bootstrap (MLBP)/Bayesian posterior probability (BIPP). Nodes with a bootstrap probability (BP) ≥ 80 and a Bayesian posterior probability (PP) ≥ 0.80 are indicated in the phylogram. This study species is in bold and red font.</p></caption><graphic xmlns:xlink="http://www.w3.org/1999/xlink" xlink:href="imafungus-16-e154329-g002.jpg" position="float" orientation="portrait" xlink:type="simple" id="oo_1383970.jpg"><uri content-type="original_file" xlink:type="simple">https://binary.pensoft.net/fig/1383970</uri></graphic></fig></tp:treatment-sec><ref-list><ref id="B69"><mixed-citation xmlns:xlink="http://www.w3.org/1999/xlink" xlink:type="simple"><person-group><name name-style="western"><surname>Ševcíková</surname><given-names>H</given-names></name><name name-style="western"><surname>Borovcka</surname><given-names>J</given-names></name><name name-style="western"><surname>Gates</surname><given-names>G</given-names></name></person-group> (<year>2021</year>) <article-title><italic><tp:taxon-name><tp:taxon-name-part taxon-name-part-type="genus">Pluteus</tp:taxon-name-part><tp:taxon-name-part taxon-name-part-type="species">hubregtseorum</tp:taxon-name-part></tp:taxon-name></italic> (<italic><tp:taxon-name><tp:taxon-name-part taxon-name-part-type="family">Pluteaceae</tp:taxon-name-part></tp:taxon-name></italic>), a new species from Australia and New Zealand.</article-title><source>Phytotaxa</source><volume>496</volume>(<issue>2</issue>): <fpage>147</fpage>–<lpage>158</lpage>. <ext-link xlink:href="10.11646/phytotaxa.496.2.4" ext-link-type="doi" xlink:type="simple">https://doi.org/10.11646/phytotaxa.496.2.4</ext-link></mixed-citation></ref><ref id="B79"><mixed-citation xmlns:xlink="http://www.w3.org/1999/xlink" xlink:type="simple"><person-group><name name-style="western"><surname>Vellinga</surname><given-names>EC</given-names></name><name name-style="western"><surname>Schreurs</surname><given-names>J</given-names></name></person-group> (<year>1985</year>) <article-title>Notulae ad floram Agaricinam Neerlandicam VIII. <italic><tp:taxon-name><tp:taxon-name-part taxon-name-part-type="genus">Pluteus</tp:taxon-name-part></tp:taxon-name></italic> Fr. In Western Europe.</article-title><source>Persoonia</source><volume>12</volume>(<issue>4</issue>): <fpage>337</fpage>–<lpage>373</lpage>.</mixed-citation></ref><ref id="B55"><mixed-citation xmlns:xlink="http://www.w3.org/1999/xlink" xlink:type="simple"><person-group><name name-style="western"><surname>Orton</surname><given-names>PD</given-names></name></person-group> (<year>1986</year>) <source>British Fungus Flora. <tp:taxon-name><tp:taxon-name-part taxon-name-part-type="genus">Agarics</tp:taxon-name-part></tp:taxon-name> and Boleti IV – <italic><tp:taxon-name><tp:taxon-name-part taxon-name-part-type="family">Pluteaceae</tp:taxon-name-part></tp:taxon-name></italic>: <italic><tp:taxon-name><tp:taxon-name-part taxon-name-part-type="genus">Pluteus</tp:taxon-name-part></tp:taxon-name></italic> and <italic><tp:taxon-name><tp:taxon-name-part taxon-name-part-type="genus">Volvariella</tp:taxon-name-part></tp:taxon-name></italic>.</source><publisher-name>Edinburgh</publisher-name>, <publisher-loc>Royal Botanic Garden</publisher-loc>, <size units="page">99 pp</size>.</mixed-citation></ref><ref id="B52"><mixed-citation xmlns:xlink="http://www.w3.org/1999/xlink" xlink:type="simple"><person-group><name name-style="western"><surname>Murrill</surname><given-names>WA</given-names></name></person-group> (<year>1917</year>) <article-title><italic><tp:taxon-name><tp:taxon-name-part taxon-name-part-type="genus">Pluteus</tp:taxon-name-part></tp:taxon-name></italic>.</article-title><source>North American Flora</source><volume>10</volume>(<issue>2</issue>): <fpage>127</fpage>–<lpage>139</lpage>.</mixed-citation></ref></ref-list></tp:taxon-treatment>
