# Supplementary material for: ﻿Integrating morphology, phylogeny, substrate, and distribution: clarifying the major phylogenetic framework of Pluteussect.Hispidoderma (Agaricales, Pluteaceae) and describing 18 species
Source: IMA Fungus. 2025 Jul 29;16:e154329. doi: 10.3897/imafungus.16.154329 (PMC12326178; doi:10.3897/imafungus.16.154329)
Supplement: XML Treatment for Pluteus jilinensis [file imafungus.16.154329-treatment3.xml]

<!DOCTYPE tp:taxon-treatment
  PUBLIC "-//TaxonX//DTD Taxonomic Treatment Publishing DTD v0 20100105//EN" "tax-treatment-NSO.dtd">
<tp:taxon-treatment xmlns:tp="http://www.plazi.org/taxpub"><tp:treatment-meta><kwd-group><label>Taxon classification</label><kwd>
                  <named-content content-type="kingdom">Fungi</named-content>
                </kwd><kwd>
                  <named-content content-type="order">Agaricales</named-content>
                </kwd><kwd>
                  <named-content content-type="family">Pluteaceae</named-content>
                </kwd></kwd-group><mixed-citation publication-type="journal"><person-group><name><surname>Qi</surname><given-names>Zheng-Xiang</given-names></name><name><surname>Wang</surname><given-names>Li-Bo</given-names></name><name><surname>Qian</surname><given-names>Ke-Qing</given-names></name><name><surname>Shi</surname><given-names>Li-Li</given-names></name><name><surname>Hu</surname><given-names>Jia-Jun</given-names></name><name><surname>Tuo</surname><given-names>Yong-Lan</given-names></name><name><surname>Rao</surname><given-names>Gu</given-names></name><name><surname>Samwel Jacob</surname><given-names>Muharagi</given-names></name><name><surname>Liu</surname><given-names>Rui-Peng</given-names></name><name><surname>Liu</surname><given-names>Ming-Hao</given-names></name><name><surname>Guo</surname><given-names>Di-Zhe</given-names></name><name><surname>Liu</surname><given-names>Ya-Jie</given-names></name><name><surname>Zhang</surname><given-names>Bo</given-names></name><name><surname>Li</surname><given-names>Xiao</given-names></name><name><surname>Li</surname><given-names>Yu</given-names></name></person-group><article-title>﻿Integrating morphology, phylogeny, substrate, and distribution: clarifying the major phylogenetic framework of <tp:taxon-name><tp:taxon-name-part taxon-name-part-type="genus" reg="Pluteus">Pluteus</tp:taxon-name-part><tp:taxon-name-part taxon-name-part-type="infraspecific-rank">sect.</tp:taxon-name-part><tp:taxon-name-part taxon-name-part-type="section" reg="Hispidoderma">Hispidoderma</tp:taxon-name-part></tp:taxon-name> (<italic><tp:taxon-name><tp:taxon-name-part taxon-name-part-type="order">Agaricales</tp:taxon-name-part></tp:taxon-name></italic>, <italic><tp:taxon-name><tp:taxon-name-part taxon-name-part-type="family">Pluteaceae</tp:taxon-name-part></tp:taxon-name></italic>) and describing 18 species</article-title><source>IMA Fungus</source><day>29</day><month>07</month><year>2025</year><volume>16</volume><pub-id pub-id-type="doi">10.3897/imafungus.16.154329</pub-id></mixed-citation></tp:treatment-meta><tp:nomenclature><label>﻿</label><tp:taxon-name>
                <object-id xmlns:xlink="http://www.w3.org/1999/xlink" content-type="arpha" xlink:type="simple">DDE8ACF8-2F01-5C81-8DA2-5E92F33098C6</object-id>
                <tp:taxon-name-part taxon-name-part-type="genus" reg="Pluteus">Pluteus</tp:taxon-name-part>
                <tp:taxon-name-part taxon-name-part-type="species" reg="jilinensis">jilinensis</tp:taxon-name-part>
                <object-id xmlns:xlink="http://www.w3.org/1999/xlink" content-type="mycobank" xlink:type="simple">MycoBank No: 857276</object-id>
              </tp:taxon-name><tp:taxon-authority>Z.X. QI, B. Zhang &amp; Y. Li</tp:taxon-authority><tp:taxon-status xmlns:xlink="http://www.w3.org/1999/xlink" xlink:type="simple">sp. nov.</tp:taxon-status><xref ref-type="fig" rid="F5">Figs 5E–G</xref><xref ref-type="fig" rid="F10">, 10</xref></tp:nomenclature><tp:treatment-sec sec-type="etymology" id="SECID0EHHHK"><title>Etymology.</title><p>jilin, for the geographic origin of the type collection.</p></tp:treatment-sec><tp:treatment-sec sec-type="diagnosis" id="SECID0EMHHK"><title>Diagnosis.</title><p><italic><tp:taxon-name><tp:taxon-name-part taxon-name-part-type="genus" reg="Pluteus">Pluteus</tp:taxon-name-part><tp:taxon-name-part taxon-name-part-type="species" reg="jilinensis">jilinensis</tp:taxon-name-part></tp:taxon-name></italic> is separated from <italic><tp:taxon-name><tp:taxon-name-part taxon-name-part-type="genus" reg="Pluteus">P.</tp:taxon-name-part><tp:taxon-name-part taxon-name-part-type="species" reg="spaniophyllus">spaniophyllus</tp:taxon-name-part></tp:taxon-name></italic> by its burnt yellow pileus, with distinct squamules around the center, dense lamellae, and their <abbrev xmlns:xlink="http://www.w3.org/1999/xlink" xlink:title="internal transcribed spacer" id="ABBRID0EIIHK" xlink:type="simple">ITS</abbrev> genetic distance is 0.008 (SE = 0.004), <italic>tef1</italic> genetic distance is 0.008 (SE = 0.004).</p></tp:treatment-sec><tp:treatment-sec sec-type="Holotype" id="SECID0EOIHK"><title>Holotype.</title><p>CHINA • Jilin Province, Cold Onion Ridge Forest Park; Latitude and longitude: <named-content xmlns:xlink="http://www.w3.org/1999/xlink" content-type="dwc:verbatimCoordinates" xlink:type="simple"><named-content content-type="geo-json" specific-use="{&#34;type&#34;:&#34;Point&#34;,&#34;coordinates&#34;:[127.979081,43.033906]}" id="NCID0EXIHK" xlink:type="simple">43°02'2.06"N, 127°58'44.69"E</named-content></named-content>; Scattered on very rotten decaying wood in broad-leaved forests (<italic><tp:taxon-name><tp:taxon-name-part taxon-name-part-type="genus" reg="Quercus">Q.</tp:taxon-name-part><tp:taxon-name-part taxon-name-part-type="species" reg="mongolica">mongolica</tp:taxon-name-part></tp:taxon-name></italic>); 9 August 2019, G. Rao, FJAU66616 (Collection no.: Rao 1314) (<abbrev xmlns:xlink="http://www.w3.org/1999/xlink" xlink:title="internal transcribed spacer" id="ABBRID0EHJHK" xlink:type="simple">ITS</abbrev>: <ext-link xmlns:xlink="http://www.w3.org/1999/xlink" xlink:href="PQ810767" ext-link-type="gen" xlink:type="simple">PQ810767</ext-link>, <abbrev xmlns:xlink="http://www.w3.org/1999/xlink" xlink:title="large subunit ribosomal RNA" id="ABBRID0EQJHK" xlink:type="simple">LSU</abbrev>: <ext-link xmlns:xlink="http://www.w3.org/1999/xlink" xlink:href="PQ810745" ext-link-type="gen" xlink:type="simple">PQ810745</ext-link>, <italic>tef1</italic>: <ext-link xmlns:xlink="http://www.w3.org/1999/xlink" xlink:href="PQ811051" ext-link-type="gen" xlink:type="simple">PQ811051</ext-link>).</p></tp:treatment-sec><tp:treatment-sec sec-type="description" id="SECID0EAKHK"><title>Description.</title><p>Basidiomata small-sized. Pileus 15–21 mm diam; convex or plano-convex, often with a low, broad umbo; burnt yellow (5YR 8/6) to gray-brown (10YR 8/2), transitioning to light brown (2.5Y 8/2) toward the margin; surface rough, with distinct squamules or rugose-venose around the center; margin crenulate, with small rounded or blunt teeth. Context yellowish (2.5Y 9/2). Lamellae free, 3–5 mm wide, crowded, initially white (2.5YR 9/2), pink at maturity (2.5R 9/6), unequal, moderately thick, ventricose, edges even; lamellar edge concolorous to the sides. Stipe 21–45 × 2–4 mm, hollow, fibrous, clavate, slightly expanded at the base, transparent to whitish (7.5RP 9/2) when young, light brown (5YR 5/2) to brown (7.5YR 5/4) at maturity. Spore print unknown.</p><p>Basidiospores [60/5/2] 7.0–8.0(–8.5) × 6.0–7.0(–7.5) µm, avL × avW = 7.5–7.8 × 6.4–6.8 µm, Q = 1.07–1.25 µm, avQ = 1.15–1.20 µm, subglobose to broadly ellipsoid, smooth, slightly pinkish, thin-walled. Basidia 20–25 × 12–18 µm, broadly clavate, thin-walled, 4-sterigmate, and hyaline. Pleurocystidia 55–83 × 15–23 μm, rare, scattered, fusiform to broadly fusiform, apically obtuse, thin-walled, smooth, partly containing brown intracellular pigment. Lamellar edge sterile. Cheilocystidia 37–63 × 16–21 μm, abundant, clustered, clavate, subfusiform to broadly fusiform, apically obtuse, with or without mucronate, thin-walled, smooth, hyaline. Pileipellis a hymeniderm, with terminal elements 75–98 × 17–28 μm, subcylindric or subfusiform, some apices with finger-like projections, thin-walled, with brown intracellular pigment. Stipitipellis a cutis, hyphae 5–8 μm diam, cylindrical, hyaline, thin-walled. Caulocystidia 36–55 × 13–19 μm, clustered, more numerous, composed of vesicles, subfusiform, bluntly rounded apically, partly containing brownish intracellular pigment, smooth, thin-walled. Clamp connections absent in all tissues.</p></tp:treatment-sec><tp:treatment-sec sec-type="habitat" id="SECID0EGKHK"><title>Habitat.</title><p>Scattered on very rotten decaying wood in broad-leaved forests (<italic><tp:taxon-name><tp:taxon-name-part taxon-name-part-type="genus" reg="Quercus">Q.</tp:taxon-name-part><tp:taxon-name-part taxon-name-part-type="species" reg="mongolica">mongolica</tp:taxon-name-part></tp:taxon-name></italic>).</p></tp:treatment-sec><tp:treatment-sec sec-type="distribution" id="SECID0EXKHK"><title>World distribution.</title><p>China.</p></tp:treatment-sec><tp:treatment-sec sec-type="distribution" id="SECID0E3KHK"><title>China distribution.</title><p>Jilin Province.</p></tp:treatment-sec><tp:treatment-sec sec-type="material" id="SECID0EBLHK"><title>Additional specimens examined.</title><p>CHINA • Jilin Province, Quanyang Township, Beigang; <named-content xmlns:xlink="http://www.w3.org/1999/xlink" content-type="dwc:verbatimCoordinates" xlink:type="simple"><named-content content-type="geo-json" specific-use="{&#34;type&#34;:&#34;Point&#34;,&#34;coordinates&#34;:[127.979081,43.033906]}" id="NCID0EKLHK" xlink:type="simple">43°02'2.06"N, 127°58'44.69"E</named-content></named-content>; Scattered on very rotten decaying wood in broad-leaved forests (<italic><tp:taxon-name><tp:taxon-name-part taxon-name-part-type="genus" reg="Quercus">Q.</tp:taxon-name-part><tp:taxon-name-part taxon-name-part-type="species" reg="mongolica">mongolica</tp:taxon-name-part></tp:taxon-name></italic>); 23 August 2021, Z.X. Qi, FJAU66624 (Collection no.: Qi 401) (<abbrev xmlns:xlink="http://www.w3.org/1999/xlink" xlink:title="internal transcribed spacer" id="ABBRID0E1LHK" xlink:type="simple">ITS</abbrev>: <ext-link xmlns:xlink="http://www.w3.org/1999/xlink" xlink:href="PQ814290" ext-link-type="gen" xlink:type="simple">PQ814290</ext-link>, <abbrev xmlns:xlink="http://www.w3.org/1999/xlink" xlink:title="large subunit ribosomal RNA" id="ABBRID0EDMHK" xlink:type="simple">LSU</abbrev>: <ext-link xmlns:xlink="http://www.w3.org/1999/xlink" xlink:href="PQ814291" ext-link-type="gen" xlink:type="simple">PQ814291</ext-link>).</p></tp:treatment-sec><tp:treatment-sec sec-type="notes" id="SECID0EMMHK"><title>Notes.</title><p><italic><tp:taxon-name><tp:taxon-name-part taxon-name-part-type="genus" reg="Pluteus">Pluteus</tp:taxon-name-part><tp:taxon-name-part taxon-name-part-type="species" reg="jilinensis">jilinensis</tp:taxon-name-part></tp:taxon-name></italic> is characterized by its smaller basidiomata, burnt yellow pileus, and pleurocystidia with bluntly rounded apices.</p><p>Morphologically, <italic><tp:taxon-name><tp:taxon-name-part taxon-name-part-type="genus" reg="Pluteus">P.</tp:taxon-name-part><tp:taxon-name-part taxon-name-part-type="species" reg="jilinensis">jilinensis</tp:taxon-name-part></tp:taxon-name></italic> may be confused with <italic><tp:taxon-name><tp:taxon-name-part taxon-name-part-type="genus" reg="Pluteus">P.</tp:taxon-name-part><tp:taxon-name-part taxon-name-part-type="species" reg="spaniophyllus">spaniophyllus</tp:taxon-name-part></tp:taxon-name></italic> and <italic><tp:taxon-name><tp:taxon-name-part taxon-name-part-type="genus" reg="Pluteus">P.</tp:taxon-name-part><tp:taxon-name-part taxon-name-part-type="species" reg="depauperatus">depauperatus</tp:taxon-name-part></tp:taxon-name></italic>. <italic><tp:taxon-name><tp:taxon-name-part taxon-name-part-type="genus" reg="Pluteus">P.</tp:taxon-name-part><tp:taxon-name-part taxon-name-part-type="species" reg="jilinensis">jilinensis</tp:taxon-name-part></tp:taxon-name></italic> is distinguished from <italic><tp:taxon-name><tp:taxon-name-part taxon-name-part-type="genus" reg="Pluteus">P.</tp:taxon-name-part><tp:taxon-name-part taxon-name-part-type="species" reg="spaniophyllus">spaniophyllus</tp:taxon-name-part></tp:taxon-name></italic> by its denser lamellae and fibrous, harder stipe, in contrast to the sparser lamellae and crumbly, fragile stipe of <italic><tp:taxon-name><tp:taxon-name-part taxon-name-part-type="genus" reg="Pluteus">P.</tp:taxon-name-part><tp:taxon-name-part taxon-name-part-type="species" reg="spaniophyllus">spaniophyllus</tp:taxon-name-part></tp:taxon-name></italic> (Table <xref ref-type="table" rid="T3">3</xref>). This morphological distinction is further supported by molecular data, with an <abbrev xmlns:xlink="http://www.w3.org/1999/xlink" xlink:title="internal transcribed spacer" id="ABBRID0EFPHK" xlink:type="simple">ITS</abbrev> genetic distance of 0.008 (SE = 0.004) and <italic>tef1</italic> genetic distance of 0.008 (SE = 0.004) between these taxa. <italic><tp:taxon-name><tp:taxon-name-part taxon-name-part-type="genus" reg="Pluteus">P.</tp:taxon-name-part><tp:taxon-name-part taxon-name-part-type="species" reg="jilinensis">jilinensis</tp:taxon-name-part></tp:taxon-name></italic> differs from <italic><tp:taxon-name><tp:taxon-name-part taxon-name-part-type="genus" reg="Pluteus">P.</tp:taxon-name-part><tp:taxon-name-part taxon-name-part-type="species" reg="depauperatus">depauperatus</tp:taxon-name-part></tp:taxon-name></italic> in several respects: <italic><tp:taxon-name><tp:taxon-name-part taxon-name-part-type="genus" reg="Pluteus">P.</tp:taxon-name-part><tp:taxon-name-part taxon-name-part-type="species" reg="jilinensis">jilinensis</tp:taxon-name-part></tp:taxon-name></italic> produces smaller basidiomata (pileus 15–21 mm), with a predominantly burnt yellow, unstriped pileus having a rough surface, and larger basidiospores (avL × avW = 7.5–7.8 × 6.4–6.8 µm). In contrast, <italic><tp:taxon-name><tp:taxon-name-part taxon-name-part-type="genus" reg="Pluteus">P.</tp:taxon-name-part><tp:taxon-name-part taxon-name-part-type="species" reg="depauperatus">depauperatus</tp:taxon-name-part></tp:taxon-name></italic> exhibits larger basidiomata (pileus 18–50 mm) with predominantly brown coloration (pale brown, grey-brown, or saffron-brown), distinctly striped margins, sometimes granular center, smaller basidiospores (avL × avW = 6.33 × 5.43 µm), and a distinctive odor (<xref ref-type="bibr" rid="B31">Kühner and Romagnesi 1956</xref>).</p><p>Phylogenetically, <italic><tp:taxon-name><tp:taxon-name-part taxon-name-part-type="genus" reg="Pluteus">P.</tp:taxon-name-part><tp:taxon-name-part taxon-name-part-type="species" reg="jilinensis">jilinensis</tp:taxon-name-part></tp:taxon-name></italic> and <tp:taxon-name><tp:taxon-name-part taxon-name-part-type="genus" reg="Pluteus">P.</tp:taxon-name-part><tp:taxon-name-part taxon-name-part-type="uncertainty-rank">aff.</tp:taxon-name-part><tp:taxon-name-part taxon-name-part-type="species" reg="semibulbosus">semibulbosus</tp:taxon-name-part></tp:taxon-name> form strongly supported sisters. Although both species share similarly sized basidiospores, fusiform pleurocystidia, and subfusiform cheilocystidia, they can be differentiated by several features: <italic><tp:taxon-name><tp:taxon-name-part taxon-name-part-type="genus" reg="Pluteus">P.</tp:taxon-name-part><tp:taxon-name-part taxon-name-part-type="species" reg="jilinensis">jilinensis</tp:taxon-name-part></tp:taxon-name></italic> produces smaller basidiomata (≤21 mm in diameter) with a more spreading pileus and pileipellis composed of clavate and cylindrical elements, while <tp:taxon-name><tp:taxon-name-part taxon-name-part-type="genus" reg="Pluteus">P.</tp:taxon-name-part><tp:taxon-name-part taxon-name-part-type="uncertainty-rank">aff.</tp:taxon-name-part><tp:taxon-name-part taxon-name-part-type="species" reg="semibulbosus">semibulbosus</tp:taxon-name-part></tp:taxon-name> forms larger basidiomata (up to 43 mm in diameter) with a hemispherical pileus and pileipellis consisting of inflated clavate cells. Additionally, the caulocystidia in <italic><tp:taxon-name><tp:taxon-name-part taxon-name-part-type="genus" reg="Pluteus">P.</tp:taxon-name-part><tp:taxon-name-part taxon-name-part-type="species" reg="jilinensis">jilinensis</tp:taxon-name-part></tp:taxon-name></italic> have bluntly rounded apices, whereas those in <tp:taxon-name><tp:taxon-name-part taxon-name-part-type="genus" reg="Pluteus">P.</tp:taxon-name-part><tp:taxon-name-part taxon-name-part-type="uncertainty-rank">aff.</tp:taxon-name-part><tp:taxon-name-part taxon-name-part-type="species" reg="semibulbosus">semibulbosus</tp:taxon-name-part></tp:taxon-name> possess a papillate apical projection (Table <xref ref-type="table" rid="T3">3</xref>). These morphological distinctions are reinforced by genetic distances of 0.013 (SE = 0.007) for <abbrev xmlns:xlink="http://www.w3.org/1999/xlink" xlink:title="internal transcribed spacer" id="ABBRID0EJTHK" xlink:type="simple">ITS</abbrev> and 0.004 (SE = 0.003) for <italic>tef1</italic>.</p><fig id="F10" position="float" orientation="portrait"><object-id xmlns:xlink="http://www.w3.org/1999/xlink" content-type="doi" xlink:type="simple">10.3897/imafungus.16.154329.figure10</object-id><object-id xmlns:xlink="http://www.w3.org/1999/xlink" content-type="arpha" xlink:type="simple">AE80C929-6666-5732-A17F-2F298CE282C7</object-id><label>Figure 10.</label><caption><p>A. Macroscopic characteristics of <italic><tp:taxon-name><tp:taxon-name-part taxon-name-part-type="genus" reg="Pluteus">Pluteus</tp:taxon-name-part><tp:taxon-name-part taxon-name-part-type="species" reg="jilinensis">jilinensis</tp:taxon-name-part></tp:taxon-name></italic>. B. Caulocystidia. C. Basidiospores. D. Pleurocystidia. E. Basidia and Pleurocystidia. F. Cheilocystidia. G. Pileipellis elements. Scale bars: 1 cm (A); 5 µm (C); 10 µm (B, D–F); 20 µm (G).</p></caption><graphic xmlns:xlink="http://www.w3.org/1999/xlink" xlink:href="imafungus-16-e154329-g010.jpg" position="float" orientation="portrait" xlink:type="simple" id="oo_1383978.jpg"><uri content-type="original_file" xlink:type="simple">https://binary.pensoft.net/fig/1383978</uri></graphic></fig></tp:treatment-sec><tp:treatment-sec><!--Section generated to contain objects referenced in tp:taxon-treatment.--><fig id="F5" position="float" orientation="portrait"><object-id xmlns:xlink="http://www.w3.org/1999/xlink" content-type="doi" xlink:type="simple">10.3897/imafungus.16.154329.figure5</object-id><object-id xmlns:xlink="http://www.w3.org/1999/xlink" content-type="arpha" xlink:type="simple">5A2CFABB-A78A-5BC2-B839-F854EB2C29F9</object-id><label>Figure 5.</label><caption><p>Basidiomata features. A–D. <italic><tp:taxon-name><tp:taxon-name-part taxon-name-part-type="genus" reg="Pluteus">Pluteus</tp:taxon-name-part><tp:taxon-name-part taxon-name-part-type="species" reg="tenuipileus">tenuipileus</tp:taxon-name-part></tp:taxon-name></italic> (A, B. FJAU66591, C, D. FJAU66592). E–G. <italic><tp:taxon-name><tp:taxon-name-part taxon-name-part-type="genus" reg="Pluteus">P.</tp:taxon-name-part><tp:taxon-name-part taxon-name-part-type="species" reg="jilinensis">jilinensis</tp:taxon-name-part></tp:taxon-name></italic> (FJAU66616). H–I. <italic><tp:taxon-name><tp:taxon-name-part taxon-name-part-type="genus" reg="Pluteus">P.</tp:taxon-name-part><tp:taxon-name-part taxon-name-part-type="species" reg="spaniophyllus">spaniophyllus</tp:taxon-name-part></tp:taxon-name></italic> (FJAU66593). J, K. <tp:taxon-name><tp:taxon-name-part taxon-name-part-type="genus" reg="Pluteus">P.</tp:taxon-name-part><tp:taxon-name-part taxon-name-part-type="uncertainty-rank">aff.</tp:taxon-name-part><tp:taxon-name-part taxon-name-part-type="species" reg="semibulbosus">semibulbosus</tp:taxon-name-part></tp:taxon-name> (FJAU66617). A–K. Photos by Gu Rao. Scale bars: 1 cm.</p></caption><graphic xmlns:xlink="http://www.w3.org/1999/xlink" xlink:href="imafungus-16-e154329-g005.jpg" position="float" orientation="portrait" xlink:type="simple" id="oo_1383973.jpg"><uri content-type="original_file" xlink:type="simple">https://binary.pensoft.net/fig/1383973</uri></graphic></fig><table-wrap id="T3" position="float" orientation="portrait"><label>Table 3.</label><caption><p>Diagnostic characters for <italic><tp:taxon-name><tp:taxon-name-part taxon-name-part-type="genus" reg="Pluteus">Pluteus</tp:taxon-name-part><tp:taxon-name-part taxon-name-part-type="species" reg="spaniophyllus">spaniophyllus</tp:taxon-name-part></tp:taxon-name></italic>, <italic><tp:taxon-name><tp:taxon-name-part taxon-name-part-type="genus" reg="Pluteus">P.</tp:taxon-name-part><tp:taxon-name-part taxon-name-part-type="species" reg="jilinensis">jilinensis</tp:taxon-name-part></tp:taxon-name></italic> and <tp:taxon-name><tp:taxon-name-part taxon-name-part-type="genus" reg="Pluteus">P.</tp:taxon-name-part><tp:taxon-name-part taxon-name-part-type="uncertainty-rank">aff.</tp:taxon-name-part><tp:taxon-name-part taxon-name-part-type="species" reg="semibulbosus">semibulbosus</tp:taxon-name-part></tp:taxon-name>.</p></caption><table id="TID0ETWCM" rules="all"><tbody><tr><th rowspan="1" colspan="1">Character</th><th rowspan="1" colspan="1">
                        <italic>
                          <tp:taxon-name><tp:taxon-name-part taxon-name-part-type="genus" reg="Pluteus">Pluteus</tp:taxon-name-part><tp:taxon-name-part taxon-name-part-type="species" reg="spaniophyllus">spaniophyllus</tp:taxon-name-part></tp:taxon-name>
                        </italic>
                      </th><th rowspan="1" colspan="1">
                        <italic>
                          <tp:taxon-name><tp:taxon-name-part taxon-name-part-type="genus" reg="Pluteus">Pluteus</tp:taxon-name-part><tp:taxon-name-part taxon-name-part-type="species" reg="jilinensis">jilinensis</tp:taxon-name-part></tp:taxon-name>
                        </italic>
                      </th><th rowspan="1" colspan="1">
                        <tp:taxon-name><tp:taxon-name-part taxon-name-part-type="genus" reg="Pluteus">Pluteus</tp:taxon-name-part><tp:taxon-name-part taxon-name-part-type="uncertainty-rank">aff.</tp:taxon-name-part><tp:taxon-name-part taxon-name-part-type="species" reg="semibulbosus">semibulbosus</tp:taxon-name-part></tp:taxon-name>
                      </th></tr><tr><td rowspan="1" colspan="1">Pileus main color</td><td rowspan="1" colspan="1">light yellow</td><td rowspan="1" colspan="1">burnt yellow to gray-brown</td><td rowspan="1" colspan="1">charred yellow to pale yellow</td></tr><tr><td rowspan="1" colspan="1">Pileus surface</td><td rowspan="1" colspan="1">velvety</td><td rowspan="1" colspan="1">squamules</td><td rowspan="1" colspan="1">velvety</td></tr><tr><td rowspan="1" colspan="1">Pileus diam</td><td rowspan="1" colspan="1">17 mm</td><td rowspan="1" colspan="1">15–21 mm</td><td rowspan="1" colspan="1">43 mm</td></tr><tr><td rowspan="1" colspan="1">Pileus margin striate</td><td rowspan="1" colspan="1">translucently striate</td><td rowspan="1" colspan="1">no striate</td><td rowspan="1" colspan="1">no striate</td></tr><tr><td rowspan="1" colspan="1">Lamellar</td><td rowspan="1" colspan="1">relatively sparse</td><td rowspan="1" colspan="1">crowded</td><td rowspan="1" colspan="1">crowded</td></tr><tr><td rowspan="1" colspan="1">Stipe main color</td><td rowspan="1" colspan="1">white</td><td rowspan="1" colspan="1">brown</td><td rowspan="1" colspan="1">pale yellow</td></tr><tr><td rowspan="1" colspan="1">Stipe base</td><td rowspan="1" colspan="1">bulbous base</td><td rowspan="1" colspan="1">slightly bulbous base</td><td rowspan="1" colspan="1">slightly bulbous base</td></tr><tr><td rowspan="1" colspan="1">Basidiospores shape</td><td rowspan="1" colspan="1">globose, subglobose to broadly ellipsoid</td><td rowspan="1" colspan="1">subglobose to broadly ellipsoid</td><td rowspan="1" colspan="1">globose to subglobose, rarely broadly ellipsoid</td></tr><tr><td rowspan="1" colspan="1">Basidiospores size (avl × avw)</td><td rowspan="1" colspan="1">7.0–7.3 × 6.2–6.5 µm</td><td rowspan="1" colspan="1">7.5–7.8 × 6.4–6.8 µm</td><td rowspan="1" colspan="1">7.4–7.6 × 6.2–6.5 µm</td></tr><tr><td rowspan="1" colspan="1">The shape of pileipellis elements</td><td rowspan="1" colspan="1">broadly clavate or fusiform</td><td rowspan="1" colspan="1">subcylindric or subfusiform</td><td rowspan="1" colspan="1">broadly subcylindric or subfusiform</td></tr><tr><td rowspan="1" colspan="1">The shape of caulocystidia</td><td rowspan="1" colspan="1">cylindrical, broadly clavate, broadly fusiform, or narrowly utriform</td><td rowspan="1" colspan="1">vesicles, subfusiform</td><td rowspan="1" colspan="1">clavate, fusiform, or broadly fusiform</td></tr></tbody></table></table-wrap></tp:treatment-sec><ref-list><ref id="B31"><mixed-citation xmlns:xlink="http://www.w3.org/1999/xlink" xlink:type="simple"><person-group><name name-style="western"><surname>Kühner</surname><given-names>R</given-names></name><name name-style="western"><surname>Romagnesi</surname><given-names>H</given-names></name></person-group> (<year>1956</year>) <article-title>Compléments à la “Flore analytique”. VIII. Espèces nouvelles, critiques ou rares de Volvariacées. Bulletin de la Société Mycologique de France.</article-title><volume>72</volume>(<issue>3</issue>): <fpage>181</fpage>–<lpage>249</lpage>.</mixed-citation></ref></ref-list></tp:taxon-treatment>
