# Supplementary material for: ﻿Integrating morphology, phylogeny, substrate, and distribution: clarifying the major phylogenetic framework of Pluteussect.Hispidoderma (Agaricales, Pluteaceae) and describing 18 species
Source: IMA Fungus. 2025 Jul 29;16:e154329. doi: 10.3897/imafungus.16.154329 (PMC12326178; doi:10.3897/imafungus.16.154329)
Supplement: XML Treatment for Pluteus aff. semibulbosus [file imafungus.16.154329-treatment4.xml]

<!DOCTYPE tp:taxon-treatment
  PUBLIC "-//TaxonX//DTD Taxonomic Treatment Publishing DTD v0 20100105//EN" "tax-treatment-NSO.dtd">
<tp:taxon-treatment xmlns:tp="http://www.plazi.org/taxpub"><tp:treatment-meta><kwd-group><label>Taxon classification</label><kwd>
                  <named-content content-type="kingdom">Fungi</named-content>
                </kwd><kwd>
                  <named-content content-type="order">Agaricales</named-content>
                </kwd><kwd>
                  <named-content content-type="family">Pluteaceae</named-content>
                </kwd></kwd-group><mixed-citation publication-type="journal"><person-group><name><surname>Qi</surname><given-names>Zheng-Xiang</given-names></name><name><surname>Wang</surname><given-names>Li-Bo</given-names></name><name><surname>Qian</surname><given-names>Ke-Qing</given-names></name><name><surname>Shi</surname><given-names>Li-Li</given-names></name><name><surname>Hu</surname><given-names>Jia-Jun</given-names></name><name><surname>Tuo</surname><given-names>Yong-Lan</given-names></name><name><surname>Rao</surname><given-names>Gu</given-names></name><name><surname>Samwel Jacob</surname><given-names>Muharagi</given-names></name><name><surname>Liu</surname><given-names>Rui-Peng</given-names></name><name><surname>Liu</surname><given-names>Ming-Hao</given-names></name><name><surname>Guo</surname><given-names>Di-Zhe</given-names></name><name><surname>Liu</surname><given-names>Ya-Jie</given-names></name><name><surname>Zhang</surname><given-names>Bo</given-names></name><name><surname>Li</surname><given-names>Xiao</given-names></name><name><surname>Li</surname><given-names>Yu</given-names></name></person-group><article-title>﻿Integrating morphology, phylogeny, substrate, and distribution: clarifying the major phylogenetic framework of <tp:taxon-name><tp:taxon-name-part taxon-name-part-type="genus" reg="Pluteus">Pluteus</tp:taxon-name-part><tp:taxon-name-part taxon-name-part-type="infraspecific-rank">sect.</tp:taxon-name-part><tp:taxon-name-part taxon-name-part-type="section" reg="Hispidoderma">Hispidoderma</tp:taxon-name-part></tp:taxon-name> (<italic><tp:taxon-name><tp:taxon-name-part taxon-name-part-type="order">Agaricales</tp:taxon-name-part></tp:taxon-name></italic>, <italic><tp:taxon-name><tp:taxon-name-part taxon-name-part-type="family">Pluteaceae</tp:taxon-name-part></tp:taxon-name></italic>) and describing 18 species</article-title><source>IMA Fungus</source><day>29</day><month>07</month><year>2025</year><volume>16</volume><pub-id pub-id-type="doi">10.3897/imafungus.16.154329</pub-id></mixed-citation></tp:treatment-meta><tp:nomenclature><label>﻿</label><tp:taxon-name>
                <object-id xmlns:xlink="http://www.w3.org/1999/xlink" content-type="arpha" xlink:type="simple">AE2047D2-58B6-5C19-B2D8-5A8C69EA7448</object-id>
                <tp:taxon-name-part taxon-name-part-type="genus" reg="Pluteus">Pluteus</tp:taxon-name-part>
                <tp:taxon-name-part taxon-name-part-type="uncertainty-rank">aff.</tp:taxon-name-part>
                <tp:taxon-name-part taxon-name-part-type="species" reg="semibulbosus">semibulbosus</tp:taxon-name-part>
              </tp:taxon-name><xref ref-type="fig" rid="F5">Figs 5J, K</xref><xref ref-type="fig" rid="F11">, 11</xref></tp:nomenclature><tp:treatment-sec sec-type="description" id="SECID0EWVHK"><title>Description.</title><p>Basidiomata medium-sized. Pileus 43 mm diam; hemispherical; charred yellow in the center, transitioning to light yellow (10YR 9/2) to white (10P 9/2) toward the margin; surface dry, or dehisce, slightly velvety; margin shorter grooves striate, and straight. Context pale yellow (2.5Y 9/2). Lamellae free, 4–8 mm wide, crowded, white (10P 9/2) to yellowish (2.5Y 9/2), unequal, thin, ventricose, edges even or flocculose; lamellar edge white. Stipe 39 × 4 mm, fibrous, hollow, clavate, slightly curved at the base and inflated bulbous, with white mycelium close to the rotting wood, overall pale yellow (10YR 9/2) with white (10P 9/2) glandular dots on the surface. Spore print unknown.</p><p>Basidiospores [40/1/1] 7.0–8.0(–8.5) × 6.0–6.5(–7.5) µm, avL × avW = 7.4–7.6 × 6.2–6.5 µm, Q = 1.07–1.21 µm, avQ = 1.10–1.15 µm, globose to subglobose, rarely broadly ellipsoid, smooth, slightly pinkish, thin-walled. Basidia 24–33 × 9–11 µm, clavate, thin-walled, 4-sterigmate, hyaline. Pleurocystidia 53–80 × 15–35 μm, rare, scattered, fusiform to broadly subfusiform, or broadly clavate, apically obtuse, thin-walled, smooth, hyaline. Lamellar edge sterile. Cheilocystidia 33–61 × 12–18 μm, abundant, clustered, clavate or subfusiform, apically obtuse, thin-walled, hyaline. Pileipellis a hymeniderm, with terminal elements 70–105 × 18–29 μm, broadly subcylindric or subfusiform, thin-walled, with pale brown intracellular pigment. Stipitipellis a cutis, hyphae 4–6 μm diam, cylindrical, hyaline, thin-walled. Caulocystidia 43–73 × 12–22 μm, scattered to clustered, abundant, composed of clavate, fusiform, and broadly fusiform, most with bluntly rounded apices, a few with small apical projections, some containing brownish intracellular pigment, thin-walled, smooth. Clamp connections absent in all tissues.</p></tp:treatment-sec><tp:treatment-sec sec-type="habitat" id="SECID0E3VHK"><title>Habitat.</title><p>Solitary on very rotten decaying wood in broad-leaved forests (<italic><tp:taxon-name><tp:taxon-name-part taxon-name-part-type="genus" reg="Quercus">Q.</tp:taxon-name-part><tp:taxon-name-part taxon-name-part-type="species" reg="mongolica">mongolica</tp:taxon-name-part></tp:taxon-name></italic>).</p></tp:treatment-sec><tp:treatment-sec sec-type="distribution" id="SECID0ENWHK"><title>World distribution.</title><p>China.</p></tp:treatment-sec><tp:treatment-sec sec-type="distribution" id="SECID0ESWHK"><title>China distribution.</title><p>Jilin Province.</p></tp:treatment-sec><tp:treatment-sec sec-type="material" id="SECID0EXWHK"><title>Additional specimens examined.</title><p>CHINA • Jilin Province, Cold Onion Ridge Forest Park; <named-content xmlns:xlink="http://www.w3.org/1999/xlink" content-type="dwc:verbatimCoordinates" xlink:type="simple"><named-content content-type="geo-json" specific-use="{&#34;type&#34;:&#34;Point&#34;,&#34;coordinates&#34;:[127.988219,43.033914]}" id="NCID0EAXHK" xlink:type="simple">43°02'2.09"N, 127°58'77.59"E</named-content></named-content>; Scattered on very rotten decaying wood in broad-leaved forests (<italic><tp:taxon-name><tp:taxon-name-part taxon-name-part-type="genus" reg="Quercus">Q.</tp:taxon-name-part><tp:taxon-name-part taxon-name-part-type="species" reg="mongolica">mongolica</tp:taxon-name-part></tp:taxon-name></italic>); 5 August 2021, G. Rao, FJAU66617 (Collection no.: Rao 1285) (<abbrev xmlns:xlink="http://www.w3.org/1999/xlink" xlink:title="internal transcribed spacer" id="ABBRID0EQXHK" xlink:type="simple">ITS</abbrev>: <ext-link xmlns:xlink="http://www.w3.org/1999/xlink" xlink:href="PQ810766" ext-link-type="gen" xlink:type="simple">PQ810766</ext-link>, <abbrev xmlns:xlink="http://www.w3.org/1999/xlink" xlink:title="large subunit ribosomal RNA" id="ABBRID0EZXHK" xlink:type="simple">LSU</abbrev>: <ext-link xmlns:xlink="http://www.w3.org/1999/xlink" xlink:href="PQ810744" ext-link-type="gen" xlink:type="simple">PQ810744</ext-link>, <italic>tef1</italic>: <ext-link xmlns:xlink="http://www.w3.org/1999/xlink" xlink:href="PQ811050" ext-link-type="gen" xlink:type="simple">PQ811050</ext-link>).</p></tp:treatment-sec><tp:treatment-sec sec-type="notes" id="SECID0EJYHK"><title>Notes.</title><p>The Chinese specimens described here share morphological similarities with <italic><tp:taxon-name><tp:taxon-name-part taxon-name-part-type="genus" reg="Pluteus">P.</tp:taxon-name-part><tp:taxon-name-part taxon-name-part-type="species" reg="semibulbosus">semibulbosus</tp:taxon-name-part></tp:taxon-name></italic> sensu lato, including the bulbous stipe base, subglobose spores, and fusiform pleurocystidia. However, <italic><tp:taxon-name><tp:taxon-name-part taxon-name-part-type="genus" reg="Pluteus">P.</tp:taxon-name-part><tp:taxon-name-part taxon-name-part-type="species" reg="semibulbosus">semibulbosus</tp:taxon-name-part></tp:taxon-name></italic> lacks a clear taxonomic delimitation, as noted by Ševčíková (<xref ref-type="bibr" rid="B68">2020</xref>) and Justo et al. (unpublished), who indicated that this taxon represents a polyphyletic group requiring further study.</p><p>In our phylogenetic analysis, the Chinese specimens formed a strongly supported clade (<abbrev xmlns:xlink="http://www.w3.org/1999/xlink" xlink:title="Maximum Likelihood Bootstrap" id="ABBRID0ELZHK" xlink:type="simple">MLB</abbrev> = 100, BPP = 1, Fig. <xref ref-type="fig" rid="F2">2</xref>) with the Japanese specimen TNSF12393 (labeled as <tp:taxon-name><tp:taxon-name-part taxon-name-part-type="genus" reg="Pluteus">P.</tp:taxon-name-part><tp:taxon-name-part taxon-name-part-type="uncertainty-rank">aff.</tp:taxon-name-part><tp:taxon-name-part taxon-name-part-type="species" reg="semibulbosus">semibulbosus</tp:taxon-name-part></tp:taxon-name>). Although TNSF12393 lacks morphological description, the molecular evidence suggests these specimens represent the same taxonomic entity. As shown in Table <xref ref-type="table" rid="T3">3</xref>, our material can be distinguished from the closely related <italic><tp:taxon-name><tp:taxon-name-part taxon-name-part-type="genus" reg="Pluteus">P.</tp:taxon-name-part><tp:taxon-name-part taxon-name-part-type="species" reg="jilinensis">jilinensis</tp:taxon-name-part></tp:taxon-name></italic> and <italic><tp:taxon-name><tp:taxon-name-part taxon-name-part-type="genus" reg="Pluteus">P.</tp:taxon-name-part><tp:taxon-name-part taxon-name-part-type="species" reg="spaniophyllus">spaniophyllus</tp:taxon-name-part></tp:taxon-name></italic> by its larger basidiomata (pileus 43 mm), hemispherical pileus shape, and distinctive caulocystidia with small apical projections.</p><p>Given the uncertain status of <italic><tp:taxon-name><tp:taxon-name-part taxon-name-part-type="genus" reg="Pluteus">P.</tp:taxon-name-part><tp:taxon-name-part taxon-name-part-type="species" reg="semibulbosus">semibulbosus</tp:taxon-name-part></tp:taxon-name></italic> sensu lato and pending a comprehensive revision of this species complex, we provisionally treat our specimens as <tp:taxon-name><tp:taxon-name-part taxon-name-part-type="genus" reg="Pluteus">P.</tp:taxon-name-part><tp:taxon-name-part taxon-name-part-type="uncertainty-rank">aff.</tp:taxon-name-part><tp:taxon-name-part taxon-name-part-type="species" reg="semibulbosus">semibulbosus</tp:taxon-name-part></tp:taxon-name> until further taxonomic resolution is achieved.</p><fig id="F11" position="float" orientation="portrait"><object-id xmlns:xlink="http://www.w3.org/1999/xlink" content-type="doi" xlink:type="simple">10.3897/imafungus.16.154329.figure11</object-id><object-id xmlns:xlink="http://www.w3.org/1999/xlink" content-type="arpha" xlink:type="simple">32315548-9787-56F9-AC63-22176939E828</object-id><label>Figure 11.</label><caption><p>A. Macroscopic characteristics of <tp:taxon-name><tp:taxon-name-part taxon-name-part-type="genus" reg="Pluteus">Pluteus</tp:taxon-name-part><tp:taxon-name-part taxon-name-part-type="uncertainty-rank">aff.</tp:taxon-name-part><tp:taxon-name-part taxon-name-part-type="species" reg="semibulbosus">semibulbosus</tp:taxon-name-part></tp:taxon-name>. B. Basidiospores. C. Cheilocystidia. D. Basidia and Pleurocystidia. E. Pleurocystidia. F. Caulocystidia. G. Pileipellis elements. Scale bars: 1 cm (A); 5 µm (B); 10 µm (C–G).</p></caption><graphic xmlns:xlink="http://www.w3.org/1999/xlink" xlink:href="imafungus-16-e154329-g011.jpg" position="float" orientation="portrait" xlink:type="simple" id="oo_1383979.jpg"><uri content-type="original_file" xlink:type="simple">https://binary.pensoft.net/fig/1383979</uri></graphic></fig></tp:treatment-sec><tp:treatment-sec><!--Section generated to contain objects referenced in tp:taxon-treatment.--><fig id="F5" position="float" orientation="portrait"><object-id xmlns:xlink="http://www.w3.org/1999/xlink" content-type="doi" xlink:type="simple">10.3897/imafungus.16.154329.figure5</object-id><object-id xmlns:xlink="http://www.w3.org/1999/xlink" content-type="arpha" xlink:type="simple">5A2CFABB-A78A-5BC2-B839-F854EB2C29F9</object-id><label>Figure 5.</label><caption><p>Basidiomata features. A–D. <italic><tp:taxon-name><tp:taxon-name-part taxon-name-part-type="genus" reg="Pluteus">Pluteus</tp:taxon-name-part><tp:taxon-name-part taxon-name-part-type="species" reg="tenuipileus">tenuipileus</tp:taxon-name-part></tp:taxon-name></italic> (A, B. FJAU66591, C, D. FJAU66592). E–G. <italic><tp:taxon-name><tp:taxon-name-part taxon-name-part-type="genus" reg="Pluteus">P.</tp:taxon-name-part><tp:taxon-name-part taxon-name-part-type="species" reg="jilinensis">jilinensis</tp:taxon-name-part></tp:taxon-name></italic> (FJAU66616). H–I. <italic><tp:taxon-name><tp:taxon-name-part taxon-name-part-type="genus" reg="Pluteus">P.</tp:taxon-name-part><tp:taxon-name-part taxon-name-part-type="species" reg="spaniophyllus">spaniophyllus</tp:taxon-name-part></tp:taxon-name></italic> (FJAU66593). J, K. <tp:taxon-name><tp:taxon-name-part taxon-name-part-type="genus" reg="Pluteus">P.</tp:taxon-name-part><tp:taxon-name-part taxon-name-part-type="uncertainty-rank">aff.</tp:taxon-name-part><tp:taxon-name-part taxon-name-part-type="species" reg="semibulbosus">semibulbosus</tp:taxon-name-part></tp:taxon-name> (FJAU66617). A–K. Photos by Gu Rao. Scale bars: 1 cm.</p></caption><graphic xmlns:xlink="http://www.w3.org/1999/xlink" xlink:href="imafungus-16-e154329-g005.jpg" position="float" orientation="portrait" xlink:type="simple" id="oo_1383973.jpg"><uri content-type="original_file" xlink:type="simple">https://binary.pensoft.net/fig/1383973</uri></graphic></fig><fig id="F2" position="float" orientation="portrait"><object-id xmlns:xlink="http://www.w3.org/1999/xlink" content-type="doi" xlink:type="simple">10.3897/imafungus.16.154329.figure2</object-id><object-id xmlns:xlink="http://www.w3.org/1999/xlink" content-type="arpha" xlink:type="simple">7D8D2FDD-40FD-5ACA-AE4A-AF99F0F92BD0</object-id><label>Figure 2.</label><caption><p>Phylogenetic tree of the /<italic>plautus</italic> clade of the <tp:taxon-name><tp:taxon-name-part taxon-name-part-type="infraspecific-rank">sect.</tp:taxon-name-part><tp:taxon-name-part taxon-name-part-type="section" reg="Hispidoderma">Hispidoderma</tp:taxon-name-part></tp:taxon-name>. The best tree from the ML and BI analysis of the <abbrev xmlns:xlink="http://www.w3.org/1999/xlink" xlink:title="internal transcribed spacer" id="ABBRID0EQMEK" xlink:type="simple">ITS</abbrev>+<italic>tef1</italic> dataset. The two values of internal nodes respectively represent the Maximum Likelihood bootstrap (MLBP)/Bayesian posterior probability (BIPP). Nodes with a bootstrap probability (BP) ≥ 80 and a Bayesian posterior probability (PP) ≥ 0.80 are indicated in the phylogram. This study species is in bold and red font.</p></caption><graphic xmlns:xlink="http://www.w3.org/1999/xlink" xlink:href="imafungus-16-e154329-g002.jpg" position="float" orientation="portrait" xlink:type="simple" id="oo_1383970.jpg"><uri content-type="original_file" xlink:type="simple">https://binary.pensoft.net/fig/1383970</uri></graphic></fig><table-wrap id="T3" position="float" orientation="portrait"><label>Table 3.</label><caption><p>Diagnostic characters for <italic><tp:taxon-name><tp:taxon-name-part taxon-name-part-type="genus" reg="Pluteus">Pluteus</tp:taxon-name-part><tp:taxon-name-part taxon-name-part-type="species" reg="spaniophyllus">spaniophyllus</tp:taxon-name-part></tp:taxon-name></italic>, <italic><tp:taxon-name><tp:taxon-name-part taxon-name-part-type="genus" reg="Pluteus">P.</tp:taxon-name-part><tp:taxon-name-part taxon-name-part-type="species" reg="jilinensis">jilinensis</tp:taxon-name-part></tp:taxon-name></italic> and <tp:taxon-name><tp:taxon-name-part taxon-name-part-type="genus" reg="Pluteus">P.</tp:taxon-name-part><tp:taxon-name-part taxon-name-part-type="uncertainty-rank">aff.</tp:taxon-name-part><tp:taxon-name-part taxon-name-part-type="species" reg="semibulbosus">semibulbosus</tp:taxon-name-part></tp:taxon-name>.</p></caption><table id="TID0ETWCM" rules="all"><tbody><tr><th rowspan="1" colspan="1">Character</th><th rowspan="1" colspan="1">
                        <italic>
                          <tp:taxon-name><tp:taxon-name-part taxon-name-part-type="genus" reg="Pluteus">Pluteus</tp:taxon-name-part><tp:taxon-name-part taxon-name-part-type="species" reg="spaniophyllus">spaniophyllus</tp:taxon-name-part></tp:taxon-name>
                        </italic>
                      </th><th rowspan="1" colspan="1">
                        <italic>
                          <tp:taxon-name><tp:taxon-name-part taxon-name-part-type="genus" reg="Pluteus">Pluteus</tp:taxon-name-part><tp:taxon-name-part taxon-name-part-type="species" reg="jilinensis">jilinensis</tp:taxon-name-part></tp:taxon-name>
                        </italic>
                      </th><th rowspan="1" colspan="1">
                        <tp:taxon-name><tp:taxon-name-part taxon-name-part-type="genus" reg="Pluteus">Pluteus</tp:taxon-name-part><tp:taxon-name-part taxon-name-part-type="uncertainty-rank">aff.</tp:taxon-name-part><tp:taxon-name-part taxon-name-part-type="species" reg="semibulbosus">semibulbosus</tp:taxon-name-part></tp:taxon-name>
                      </th></tr><tr><td rowspan="1" colspan="1">Pileus main color</td><td rowspan="1" colspan="1">light yellow</td><td rowspan="1" colspan="1">burnt yellow to gray-brown</td><td rowspan="1" colspan="1">charred yellow to pale yellow</td></tr><tr><td rowspan="1" colspan="1">Pileus surface</td><td rowspan="1" colspan="1">velvety</td><td rowspan="1" colspan="1">squamules</td><td rowspan="1" colspan="1">velvety</td></tr><tr><td rowspan="1" colspan="1">Pileus diam</td><td rowspan="1" colspan="1">17 mm</td><td rowspan="1" colspan="1">15–21 mm</td><td rowspan="1" colspan="1">43 mm</td></tr><tr><td rowspan="1" colspan="1">Pileus margin striate</td><td rowspan="1" colspan="1">translucently striate</td><td rowspan="1" colspan="1">no striate</td><td rowspan="1" colspan="1">no striate</td></tr><tr><td rowspan="1" colspan="1">Lamellar</td><td rowspan="1" colspan="1">relatively sparse</td><td rowspan="1" colspan="1">crowded</td><td rowspan="1" colspan="1">crowded</td></tr><tr><td rowspan="1" colspan="1">Stipe main color</td><td rowspan="1" colspan="1">white</td><td rowspan="1" colspan="1">brown</td><td rowspan="1" colspan="1">pale yellow</td></tr><tr><td rowspan="1" colspan="1">Stipe base</td><td rowspan="1" colspan="1">bulbous base</td><td rowspan="1" colspan="1">slightly bulbous base</td><td rowspan="1" colspan="1">slightly bulbous base</td></tr><tr><td rowspan="1" colspan="1">Basidiospores shape</td><td rowspan="1" colspan="1">globose, subglobose to broadly ellipsoid</td><td rowspan="1" colspan="1">subglobose to broadly ellipsoid</td><td rowspan="1" colspan="1">globose to subglobose, rarely broadly ellipsoid</td></tr><tr><td rowspan="1" colspan="1">Basidiospores size (avl × avw)</td><td rowspan="1" colspan="1">7.0–7.3 × 6.2–6.5 µm</td><td rowspan="1" colspan="1">7.5–7.8 × 6.4–6.8 µm</td><td rowspan="1" colspan="1">7.4–7.6 × 6.2–6.5 µm</td></tr><tr><td rowspan="1" colspan="1">The shape of pileipellis elements</td><td rowspan="1" colspan="1">broadly clavate or fusiform</td><td rowspan="1" colspan="1">subcylindric or subfusiform</td><td rowspan="1" colspan="1">broadly subcylindric or subfusiform</td></tr><tr><td rowspan="1" colspan="1">The shape of caulocystidia</td><td rowspan="1" colspan="1">cylindrical, broadly clavate, broadly fusiform, or narrowly utriform</td><td rowspan="1" colspan="1">vesicles, subfusiform</td><td rowspan="1" colspan="1">clavate, fusiform, or broadly fusiform</td></tr></tbody></table></table-wrap></tp:treatment-sec><ref-list><ref id="B68"><mixed-citation xmlns:xlink="http://www.w3.org/1999/xlink" xlink:type="simple"><person-group><name name-style="western"><surname>Ševcíková</surname><given-names>H</given-names></name><name name-style="western"><surname>Malysheva</surname><given-names>EF</given-names></name><etal/></person-group> (<year>2020</year>) <article-title><italic><tp:taxon-name><tp:taxon-name-part taxon-name-part-type="genus">Pluteus</tp:taxon-name-part><tp:taxon-name-part taxon-name-part-type="species">dianae</tp:taxon-name-part></tp:taxon-name></italic> and <italic><tp:taxon-name><tp:taxon-name-part taxon-name-part-type="genus">Pluteus</tp:taxon-name-part><tp:taxon-name-part taxon-name-part-type="species">punctatus</tp:taxon-name-part></tp:taxon-name></italic> resurrected, with first records from eastern and northern Europe.</article-title><source>Mycotaxon</source><volume>135</volume>: <fpage>245</fpage>–<lpage>274</lpage>. <ext-link xlink:href="10.5248/135.245" ext-link-type="doi" xlink:type="simple">https://doi.org/10.5248/135.245</ext-link></mixed-citation></ref></ref-list></tp:taxon-treatment>
