# Supplementary material for: ﻿Integrating morphology, phylogeny, substrate, and distribution: clarifying the major phylogenetic framework of Pluteussect.Hispidoderma (Agaricales, Pluteaceae) and describing 18 species
Source: IMA Fungus. 2025 Jul 29;16:e154329. doi: 10.3897/imafungus.16.154329 (PMC12326178; doi:10.3897/imafungus.16.154329)
Supplement: XML Treatment for Pluteus ultraputripiceae [file imafungus.16.154329-treatment5.xml]

<!DOCTYPE tp:taxon-treatment
  PUBLIC "-//TaxonX//DTD Taxonomic Treatment Publishing DTD v0 20100105//EN" "tax-treatment-NSO.dtd">
<tp:taxon-treatment xmlns:tp="http://www.plazi.org/taxpub"><tp:treatment-meta><kwd-group><label>Taxon classification</label><kwd>
                  <named-content content-type="kingdom">Fungi</named-content>
                </kwd><kwd>
                  <named-content content-type="order">Agaricales</named-content>
                </kwd><kwd>
                  <named-content content-type="family">Pluteaceae</named-content>
                </kwd></kwd-group><mixed-citation publication-type="journal"><person-group><name><surname>Qi</surname><given-names>Zheng-Xiang</given-names></name><name><surname>Wang</surname><given-names>Li-Bo</given-names></name><name><surname>Qian</surname><given-names>Ke-Qing</given-names></name><name><surname>Shi</surname><given-names>Li-Li</given-names></name><name><surname>Hu</surname><given-names>Jia-Jun</given-names></name><name><surname>Tuo</surname><given-names>Yong-Lan</given-names></name><name><surname>Rao</surname><given-names>Gu</given-names></name><name><surname>Samwel Jacob</surname><given-names>Muharagi</given-names></name><name><surname>Liu</surname><given-names>Rui-Peng</given-names></name><name><surname>Liu</surname><given-names>Ming-Hao</given-names></name><name><surname>Guo</surname><given-names>Di-Zhe</given-names></name><name><surname>Liu</surname><given-names>Ya-Jie</given-names></name><name><surname>Zhang</surname><given-names>Bo</given-names></name><name><surname>Li</surname><given-names>Xiao</given-names></name><name><surname>Li</surname><given-names>Yu</given-names></name></person-group><article-title>﻿Integrating morphology, phylogeny, substrate, and distribution: clarifying the major phylogenetic framework of <tp:taxon-name><tp:taxon-name-part taxon-name-part-type="genus" reg="Pluteus">Pluteus</tp:taxon-name-part><tp:taxon-name-part taxon-name-part-type="infraspecific-rank">sect.</tp:taxon-name-part><tp:taxon-name-part taxon-name-part-type="section" reg="Hispidoderma">Hispidoderma</tp:taxon-name-part></tp:taxon-name> (<italic><tp:taxon-name><tp:taxon-name-part taxon-name-part-type="order">Agaricales</tp:taxon-name-part></tp:taxon-name></italic>, <italic><tp:taxon-name><tp:taxon-name-part taxon-name-part-type="family">Pluteaceae</tp:taxon-name-part></tp:taxon-name></italic>) and describing 18 species</article-title><source>IMA Fungus</source><day>29</day><month>07</month><year>2025</year><volume>16</volume><pub-id pub-id-type="doi">10.3897/imafungus.16.154329</pub-id></mixed-citation></tp:treatment-meta><tp:nomenclature><label>﻿</label><tp:taxon-name>
                <object-id xmlns:xlink="http://www.w3.org/1999/xlink" content-type="arpha" xlink:type="simple">8F3C0926-20B7-5652-B691-8F3DE7084A52</object-id>
                <tp:taxon-name-part taxon-name-part-type="genus" reg="Pluteus">Pluteus</tp:taxon-name-part>
                <tp:taxon-name-part taxon-name-part-type="species" reg="ultraputripiceae">ultraputripiceae</tp:taxon-name-part>
                <object-id xmlns:xlink="http://www.w3.org/1999/xlink" content-type="mycobank" xlink:type="simple">MycoBank No: 853189</object-id>
              </tp:taxon-name><tp:taxon-authority>Z.X. QI, B. Zhang &amp; Y. Li</tp:taxon-authority><tp:taxon-status xmlns:xlink="http://www.w3.org/1999/xlink" xlink:type="simple">sp. nov.</tp:taxon-status><xref ref-type="fig" rid="F7">Figs 7A–C</xref><xref ref-type="fig" rid="F12">, 12</xref></tp:nomenclature><tp:treatment-sec sec-type="etymology" id="SECID0EA5HK"><title>Etymology.</title><p>Derived from Latin ‘ultra’ (extremely), ‘putri’ (rotten), and ‘piceae’ (of spruce), the species epithet “<tp:taxon-name><tp:taxon-name-part taxon-name-part-type="genus" reg="Pluteus"/><tp:taxon-name-part taxon-name-part-type="species" reg="ultraputripiceae">ultraputripiceae</tp:taxon-name-part></tp:taxon-name>” characterizes the fungus’s distinctive ecological niche on severely decomposed spruce wood substrates.</p></tp:treatment-sec><tp:treatment-sec sec-type="diagnosis" id="SECID0EP5HK"><title>Diagnosis.</title><p><italic><tp:taxon-name><tp:taxon-name-part taxon-name-part-type="genus" reg="Pluteus">Pluteus</tp:taxon-name-part><tp:taxon-name-part taxon-name-part-type="species" reg="ultraputripiceae">ultraputripiceae</tp:taxon-name-part></tp:taxon-name></italic> is characterized by its brown to light flesh-brown pileus, broadly ellipsoid to ellipsoid basidiospores (avL × avW = 7.7–8.0 × 6.4–6.8 µm), pleurocystidia lacking apical excrescences. It differs from <italic><tp:taxon-name><tp:taxon-name-part taxon-name-part-type="genus" reg="Pluteus">P.</tp:taxon-name-part><tp:taxon-name-part taxon-name-part-type="species" reg="dianae">dianae</tp:taxon-name-part></tp:taxon-name></italic> by the absence of small apical excrescence structures at the top of pleurocystidia, substrate preference for highly decayed trunks, and distribution in East Asia (China). The <abbrev xmlns:xlink="http://www.w3.org/1999/xlink" xlink:title="internal transcribed spacer" id="ABBRID0EL6HK" xlink:type="simple">ITS</abbrev> genetic distance is 0.040 (SE = 0.008).</p></tp:treatment-sec><tp:treatment-sec sec-type="Holotype" id="SECID0EP6HK"><title>Holotype.</title><p>CHINA • Xinjiang Uygur Autonomous Region, Ili Kazakh Autonomous Prefecture, Tekes County, Jongkushtai village, <named-content xmlns:xlink="http://www.w3.org/1999/xlink" content-type="dwc:verbatimCoordinates" xlink:type="simple"><named-content content-type="geo-json" specific-use="{&#34;type&#34;:&#34;Point&#34;,&#34;coordinates&#34;:[82.215617,43.538517]}" id="NCID0EY6HK" xlink:type="simple">42°91'78.66"N, 82°12'56.22"E</named-content></named-content>, alt. 2175 m, 10 July 2023, Z.X. Qi, FJAU66594 (<abbrev xmlns:xlink="http://www.w3.org/1999/xlink" xlink:title="internal transcribed spacer" id="ABBRID0E46HK" xlink:type="simple">ITS</abbrev>: <ext-link xmlns:xlink="http://www.w3.org/1999/xlink" xlink:href="PP516601" ext-link-type="gen" xlink:type="simple">PP516601</ext-link>, <abbrev xmlns:xlink="http://www.w3.org/1999/xlink" xlink:title="large subunit ribosomal RNA" id="ABBRID0EHAAM" xlink:type="simple">LSU</abbrev>: <ext-link xmlns:xlink="http://www.w3.org/1999/xlink" xlink:href="PP516653" ext-link-type="gen" xlink:type="simple">PP516653</ext-link>, <italic>tef1</italic>: <ext-link xmlns:xlink="http://www.w3.org/1999/xlink" xlink:href="PP551608" ext-link-type="gen" xlink:type="simple">PP551608</ext-link>) (Collection no.: Qi 1324)</p></tp:treatment-sec><tp:treatment-sec sec-type="description" id="SECID0EXAAM"><title>Description.</title><p>Basidiomata medium-sized. Pileus 27–47 mm diam; convex to slightly hemispherical when young, brown to dark brown (7.5YR 5/4-10YR 4/6); plano-convex to applanate at maturity, light flesh–brown (2.5YR 9/6) to cinnamon-colored (2.5YR 8/4) and smooth, with slightly translucently striate at the margin, crenulate. Lamellae creamy white (2.5YR 8/6), free, crowded, thick, unequal, slightly ventricose, 6–9 mm wide, edges even; lamellar edge white. Stipe 31–55 × 5–7 mm, cylindrical, fibrous, with white longitudinal striate on the surface (2.5YR 9/4). Odorless. Spore prints pink.</p><p>Basidiospores [100, 7, 3] 7.0–8.0(–8.5) × 6.0–7.0(–7.5) μm, avL × avW = 7.7–8.0 × 6.4–6.8 µm, Q = 1.10–1.41 μm, avQ = 1.14–1.20 μm, broadly ellipsoid to ellipsoid, or ovoid, pale pink, smooth, thin-walled. Basidia 21–29 × 6–10 µm, clavate, thin-walled, 4-sterigmate, hyaline. Pleurocystidia 54–102 × 20–36 μm, few, scattered, clavate to broadly clavate, or fusiform, apically obtusely rounded, thin-walled, smooth, hyaline. Lamellar edge sterile. Cheilocystidia 41–79 × 18–29 μm, abundant, clustered, fusiform to narrowly clavate to clavate, or broadly clavate, bluntly rounded apically, thin-walled, smooth, hyaline. Pileipellis a trichohymeniderm, with terminal elements 35–64 × 11–25 μm broadly clavate or fusiform, thin-walled, with brown intracellular pigment. Stipitipellis a cutis, hyphae 3–12 µm diam, cylindrical, hyaline, thin-walled. Caulocystidia 30–61 × 10–21 μm, numerous, occurring in clusters, cylindrical to broadly clavate to broadly fusiform, or narrowly utriform, apically obtusely rounded, smooth, thin-walled, with brown intracellular pigment. Clamp connections absent in all tissues.</p></tp:treatment-sec><tp:treatment-sec sec-type="habitat" id="SECID0E4AAM"><title>Habitat.</title><p>Solitary to scattered on highly decayed trunks in spruce forests (<italic><tp:taxon-name><tp:taxon-name-part taxon-name-part-type="genus" reg="Picea">P.</tp:taxon-name-part><tp:taxon-name-part taxon-name-part-type="species" reg="schrenkiana">schrenkiana</tp:taxon-name-part></tp:taxon-name></italic>).</p></tp:treatment-sec><tp:treatment-sec sec-type="distribution" id="SECID0EOBAM"><title>World distribution.</title><p>China.</p></tp:treatment-sec><tp:treatment-sec sec-type="distribution" id="SECID0ETBAM"><title>China distribution.</title><p>Xinjiang Uygur Autonomous Region.</p></tp:treatment-sec><tp:treatment-sec sec-type="material" id="SECID0EYBAM"><title>Additional specimens examined.</title><p>CHINA • Xinjiang Uygur Autonomous Region, Ili Kazakh Autonomous Prefecture, Tekes County, Jongkushtai village, solitary on rotting wood in spruce forests (<italic><tp:taxon-name><tp:taxon-name-part taxon-name-part-type="genus" reg="Picea">P.</tp:taxon-name-part><tp:taxon-name-part taxon-name-part-type="species" reg="schrenkiana">schrenkiana</tp:taxon-name-part></tp:taxon-name></italic>), <named-content xmlns:xlink="http://www.w3.org/1999/xlink" content-type="dwc:verbatimCoordinates" xlink:type="simple"><named-content content-type="geo-json" specific-use="{&#34;type&#34;:&#34;Point&#34;,&#34;coordinates&#34;:[83.298400,42.296208]}" id="NCID0EMCAM" xlink:type="simple">42°17'46.35"N, 82°77'54.24"E</named-content></named-content>, alt. 2055 m, 13 July 2023, Z.X. Qi, FJAU66595 (Collection no.: Qi 1329) (<abbrev xmlns:xlink="http://www.w3.org/1999/xlink" xlink:title="internal transcribed spacer" id="ABBRID0ERCAM" xlink:type="simple">ITS</abbrev>: <ext-link xmlns:xlink="http://www.w3.org/1999/xlink" xlink:href="PP516602" ext-link-type="gen" xlink:type="simple">PP516602</ext-link>, <abbrev xmlns:xlink="http://www.w3.org/1999/xlink" xlink:title="large subunit ribosomal RNA" id="ABBRID0E1CAM" xlink:type="simple">LSU</abbrev>: <ext-link xmlns:xlink="http://www.w3.org/1999/xlink" xlink:href="PP516654" ext-link-type="gen" xlink:type="simple">PP516654</ext-link>, <italic>tef1</italic>: <ext-link xmlns:xlink="http://www.w3.org/1999/xlink" xlink:href="PP551609" ext-link-type="gen" xlink:type="simple">PP551609</ext-link>). CHINA • Xinjiang Uygur Autonomous Region, Ili Kazakh Autonomous Prefecture, Tekes County, Jongkushtai village. Scattered on rotting wood in spruce forests (<italic><tp:taxon-name><tp:taxon-name-part taxon-name-part-type="genus" reg="Picea">P.</tp:taxon-name-part><tp:taxon-name-part taxon-name-part-type="species" reg="schrenkiana">schrenkiana</tp:taxon-name-part></tp:taxon-name></italic>). <named-content xmlns:xlink="http://www.w3.org/1999/xlink" content-type="dwc:verbatimCoordinates" xlink:type="simple"><named-content content-type="geo-json" specific-use="{&#34;type&#34;:&#34;Point&#34;,&#34;coordinates&#34;:[82.207569,43.624031]}" id="NCID0EYDAM" xlink:type="simple">42°97'26.51"N, 82°12'27.25"E</named-content></named-content>, alt. 2192 m, 30 August 2024, Z.X. Qi, FJAU66611 (Collection no.: Qi 4887) (<abbrev xmlns:xlink="http://www.w3.org/1999/xlink" xlink:title="internal transcribed spacer" id="ABBRID0E4DAM" xlink:type="simple">ITS</abbrev>: <ext-link xmlns:xlink="http://www.w3.org/1999/xlink" xlink:href="PQ810760" ext-link-type="gen" xlink:type="simple">PQ810760</ext-link>, <abbrev xmlns:xlink="http://www.w3.org/1999/xlink" xlink:title="large subunit ribosomal RNA" id="ABBRID0EGEAM" xlink:type="simple">LSU</abbrev>: <ext-link xmlns:xlink="http://www.w3.org/1999/xlink" xlink:href="PQ810737" ext-link-type="gen" xlink:type="simple">PQ810737</ext-link>, <italic>tef1</italic>: <ext-link xmlns:xlink="http://www.w3.org/1999/xlink" xlink:href="PQ811047" ext-link-type="gen" xlink:type="simple">PQ811047</ext-link>).</p></tp:treatment-sec><tp:treatment-sec sec-type="notes" id="SECID0EWEAM"><title>Notes.</title><p><italic><tp:taxon-name><tp:taxon-name-part taxon-name-part-type="genus" reg="Pluteus">Pluteus</tp:taxon-name-part><tp:taxon-name-part taxon-name-part-type="species" reg="ultraputripiceae">ultraputripiceae</tp:taxon-name-part></tp:taxon-name></italic> is distinguished by its dark brown to pinkish-brown pileus, relatively large basidiospores, and caulocystidia with brown intracellular pigment.</p><p>Morphologically, <italic><tp:taxon-name><tp:taxon-name-part taxon-name-part-type="genus" reg="Pluteus">P.</tp:taxon-name-part><tp:taxon-name-part taxon-name-part-type="species" reg="ultraputripiceae">ultraputripiceae</tp:taxon-name-part></tp:taxon-name></italic> shares similarities with <italic><tp:taxon-name><tp:taxon-name-part taxon-name-part-type="genus" reg="Pluteus">P.</tp:taxon-name-part><tp:taxon-name-part taxon-name-part-type="species" reg="dianae">dianae</tp:taxon-name-part></tp:taxon-name></italic> and <italic><tp:taxon-name><tp:taxon-name-part taxon-name-part-type="genus" reg="Pluteus">P.</tp:taxon-name-part><tp:taxon-name-part taxon-name-part-type="species" reg="plautus">plautus</tp:taxon-name-part></tp:taxon-name></italic> but can be differentiated based on several key features. <italic><tp:taxon-name><tp:taxon-name-part taxon-name-part-type="genus" reg="Pluteus">P.</tp:taxon-name-part><tp:taxon-name-part taxon-name-part-type="species" reg="ultraputripiceae">ultraputripiceae</tp:taxon-name-part></tp:taxon-name></italic> is distinguished from <italic><tp:taxon-name><tp:taxon-name-part taxon-name-part-type="genus" reg="Pluteus">P.</tp:taxon-name-part><tp:taxon-name-part taxon-name-part-type="species" reg="dianae">dianae</tp:taxon-name-part></tp:taxon-name></italic> by its larger basidiospores (avL × avW = 7.7–8.0 × 6.4–6.8 µm), pleurocystidia lacking excrescences, substrate preference for highly decayed trunks (<italic><tp:taxon-name><tp:taxon-name-part taxon-name-part-type="genus" reg="Picea">Picea</tp:taxon-name-part><tp:taxon-name-part taxon-name-part-type="species" reg="schrenkiana">schrenkiana</tp:taxon-name-part></tp:taxon-name></italic>), and distribution in East Asia (China). In contrast, <italic><tp:taxon-name><tp:taxon-name-part taxon-name-part-type="genus" reg="Pluteus">P.</tp:taxon-name-part><tp:taxon-name-part taxon-name-part-type="species" reg="dianae">dianae</tp:taxon-name-part></tp:taxon-name></italic> produces smaller basidiospores (avL × avW = 7.2 × 5.5 µm), pleurocystidia with excrescences, and primarily inhabits decayed broadleaf trunks in Central and Eastern Europe (Czechia, Denmark, and Russia) (<xref ref-type="bibr" rid="B68">Ševčíková et al. 2020</xref>). This distinction is further supported by an <abbrev xmlns:xlink="http://www.w3.org/1999/xlink" xlink:title="internal transcribed spacer" id="ABBRID0E1HAM" xlink:type="simple">ITS</abbrev> genetic distance of 0.040 (SE = 0.008) between these taxa. <italic><tp:taxon-name><tp:taxon-name-part taxon-name-part-type="genus" reg="Pluteus">P.</tp:taxon-name-part><tp:taxon-name-part taxon-name-part-type="species" reg="ultraputripiceae">ultraputripiceae</tp:taxon-name-part></tp:taxon-name></italic> is separated from <italic><tp:taxon-name><tp:taxon-name-part taxon-name-part-type="genus" reg="Pluteus">P.</tp:taxon-name-part><tp:taxon-name-part taxon-name-part-type="species" reg="plautus">plautus</tp:taxon-name-part></tp:taxon-name></italic> primarily by basidiomata coloration: <italic><tp:taxon-name><tp:taxon-name-part taxon-name-part-type="genus" reg="Pluteus">P.</tp:taxon-name-part><tp:taxon-name-part taxon-name-part-type="species" reg="ultraputripiceae">ultraputripiceae</tp:taxon-name-part></tp:taxon-name></italic> exhibits a dark brown to pinkish-brown pileus with a white stipe, whereas <italic><tp:taxon-name><tp:taxon-name-part taxon-name-part-type="genus" reg="Pluteus">P.</tp:taxon-name-part><tp:taxon-name-part taxon-name-part-type="species" reg="plautus">plautus</tp:taxon-name-part></tp:taxon-name></italic> features an alutaceous to fuligineous pileus and a velvety brown to blackish-brown stipe with similarly pigmented context (<xref ref-type="bibr" rid="B85">Weinmann 1836</xref>).</p><p>The phylogenetic analysis strongly supports the monophyly of <italic><tp:taxon-name><tp:taxon-name-part taxon-name-part-type="genus" reg="Pluteus">P.</tp:taxon-name-part><tp:taxon-name-part taxon-name-part-type="species" reg="ultraputripiceae">ultraputripiceae</tp:taxon-name-part></tp:taxon-name></italic>, with three specimens forming a well-supported (<abbrev xmlns:xlink="http://www.w3.org/1999/xlink" xlink:title="Maximum Likelihood Bootstrap" id="ABBRID0E2JAM" xlink:type="simple">MLB</abbrev> = 98, BPP = 1, Fig. <xref ref-type="fig" rid="F2">2</xref>) sister to <italic><tp:taxon-name><tp:taxon-name-part taxon-name-part-type="genus" reg="Pluteus">P.</tp:taxon-name-part><tp:taxon-name-part taxon-name-part-type="species" reg="granulatus">granulatus</tp:taxon-name-part></tp:taxon-name></italic>. These species can be differentiated by basidiomata morphology and geographic distribution: <italic><tp:taxon-name><tp:taxon-name-part taxon-name-part-type="genus" reg="Pluteus">P.</tp:taxon-name-part><tp:taxon-name-part taxon-name-part-type="species" reg="ultraputripiceae">ultraputripiceae</tp:taxon-name-part></tp:taxon-name></italic> possesses a light flesh-brown to cinnamon-colored, smooth pileus and occurs in East Asia (China), while <italic><tp:taxon-name><tp:taxon-name-part taxon-name-part-type="genus" reg="Pluteus">P.</tp:taxon-name-part><tp:taxon-name-part taxon-name-part-type="species" reg="granulatus">granulatus</tp:taxon-name-part></tp:taxon-name></italic> is characterized by a pileus with reddish tinge and distinct granules, occurring in Europe (Czechia and Italy). The <abbrev xmlns:xlink="http://www.w3.org/1999/xlink" xlink:title="internal transcribed spacer" id="ABBRID0EELAM" xlink:type="simple">ITS</abbrev> genetic distance between these taxa is 0.008 (SE = 0.003).</p><fig id="F12" position="float" orientation="portrait"><object-id xmlns:xlink="http://www.w3.org/1999/xlink" content-type="doi" xlink:type="simple">10.3897/imafungus.16.154329.figure12</object-id><object-id xmlns:xlink="http://www.w3.org/1999/xlink" content-type="arpha" xlink:type="simple">BA331F34-23C2-5A37-824E-060B436063F7</object-id><label>Figure 12.</label><caption><p>A. Macroscopic characteristics of <italic><tp:taxon-name><tp:taxon-name-part taxon-name-part-type="genus" reg="Pluteus">Pluteus</tp:taxon-name-part><tp:taxon-name-part taxon-name-part-type="species" reg="ultraputripiceae">ultraputripiceae</tp:taxon-name-part></tp:taxon-name></italic>. B. Caulocystidia. C. Basidiospores. D. Basidia. E. Cheilocystidia. F. Pleurocystidia. G. Pileipellis elements. Scale bars: 1 cm (A); 10 µm (B–G).</p></caption><graphic xmlns:xlink="http://www.w3.org/1999/xlink" xlink:href="imafungus-16-e154329-g012.jpg" position="float" orientation="portrait" xlink:type="simple" id="oo_1383980.jpg"><uri content-type="original_file" xlink:type="simple">https://binary.pensoft.net/fig/1383980</uri></graphic></fig></tp:treatment-sec><tp:treatment-sec><!--Section generated to contain objects referenced in tp:taxon-treatment.--><fig id="F7" position="float" orientation="portrait"><object-id xmlns:xlink="http://www.w3.org/1999/xlink" content-type="doi" xlink:type="simple">10.3897/imafungus.16.154329.figure7</object-id><object-id xmlns:xlink="http://www.w3.org/1999/xlink" content-type="arpha" xlink:type="simple">B84C9E13-C09F-59A5-A0CE-A6C8531E2CE8</object-id><label>Figure 7.</label><caption><p>Basidiomata features. A–C. <italic><tp:taxon-name><tp:taxon-name-part taxon-name-part-type="genus" reg="Pluteus">Pluteus</tp:taxon-name-part><tp:taxon-name-part taxon-name-part-type="species" reg="ultraputripiceae">ultraputripiceae</tp:taxon-name-part></tp:taxon-name></italic> (A. FJAU66611, B, C. FJAU66594). D, E. <italic><tp:taxon-name><tp:taxon-name-part taxon-name-part-type="genus" reg="Pluteus">P.</tp:taxon-name-part><tp:taxon-name-part taxon-name-part-type="species" reg="hinnuleus">hinnuleus</tp:taxon-name-part></tp:taxon-name></italic> (FJAU66614). A–C. Photos by Zheng-Xiang Qi. D, E. Photos by Di-Zhe Guo. Scale bars: 1 cm.</p></caption><graphic xmlns:xlink="http://www.w3.org/1999/xlink" xlink:href="imafungus-16-e154329-g007.jpg" position="float" orientation="portrait" xlink:type="simple" id="oo_1383975.jpg"><uri content-type="original_file" xlink:type="simple">https://binary.pensoft.net/fig/1383975</uri></graphic></fig><fig id="F2" position="float" orientation="portrait"><object-id xmlns:xlink="http://www.w3.org/1999/xlink" content-type="doi" xlink:type="simple">10.3897/imafungus.16.154329.figure2</object-id><object-id xmlns:xlink="http://www.w3.org/1999/xlink" content-type="arpha" xlink:type="simple">7D8D2FDD-40FD-5ACA-AE4A-AF99F0F92BD0</object-id><label>Figure 2.</label><caption><p>Phylogenetic tree of the /<italic>plautus</italic> clade of the <tp:taxon-name><tp:taxon-name-part taxon-name-part-type="infraspecific-rank">sect.</tp:taxon-name-part><tp:taxon-name-part taxon-name-part-type="section" reg="Hispidoderma">Hispidoderma</tp:taxon-name-part></tp:taxon-name>. The best tree from the ML and BI analysis of the <abbrev xmlns:xlink="http://www.w3.org/1999/xlink" xlink:title="internal transcribed spacer" id="ABBRID0EQMEK" xlink:type="simple">ITS</abbrev>+<italic>tef1</italic> dataset. The two values of internal nodes respectively represent the Maximum Likelihood bootstrap (MLBP)/Bayesian posterior probability (BIPP). Nodes with a bootstrap probability (BP) ≥ 80 and a Bayesian posterior probability (PP) ≥ 0.80 are indicated in the phylogram. This study species is in bold and red font.</p></caption><graphic xmlns:xlink="http://www.w3.org/1999/xlink" xlink:href="imafungus-16-e154329-g002.jpg" position="float" orientation="portrait" xlink:type="simple" id="oo_1383970.jpg"><uri content-type="original_file" xlink:type="simple">https://binary.pensoft.net/fig/1383970</uri></graphic></fig></tp:treatment-sec><ref-list><ref id="B68"><mixed-citation xmlns:xlink="http://www.w3.org/1999/xlink" xlink:type="simple"><person-group><name name-style="western"><surname>Ševcíková</surname><given-names>H</given-names></name><name name-style="western"><surname>Malysheva</surname><given-names>EF</given-names></name><etal/></person-group> (<year>2020</year>) <article-title><italic><tp:taxon-name><tp:taxon-name-part taxon-name-part-type="genus">Pluteus</tp:taxon-name-part><tp:taxon-name-part taxon-name-part-type="species">dianae</tp:taxon-name-part></tp:taxon-name></italic> and <italic><tp:taxon-name><tp:taxon-name-part taxon-name-part-type="genus">Pluteus</tp:taxon-name-part><tp:taxon-name-part taxon-name-part-type="species">punctatus</tp:taxon-name-part></tp:taxon-name></italic> resurrected, with first records from eastern and northern Europe.</article-title><source>Mycotaxon</source><volume>135</volume>: <fpage>245</fpage>–<lpage>274</lpage>. <ext-link xlink:href="10.5248/135.245" ext-link-type="doi" xlink:type="simple">https://doi.org/10.5248/135.245</ext-link></mixed-citation></ref><ref id="B85"><mixed-citation xmlns:xlink="http://www.w3.org/1999/xlink" xlink:type="simple"><person-group><name name-style="western"><surname>Weinmann</surname><given-names>JA</given-names></name></person-group> (<year>1836</year>) Hymeno- et Gastero-mycetes hucusque in imperio Rossico observatos. Inpensis Academiae Imperialis Scientiarum, Petropoli.</mixed-citation></ref></ref-list></tp:taxon-treatment>
