# Supplementary material for: ﻿Integrating morphology, phylogeny, substrate, and distribution: clarifying the major phylogenetic framework of Pluteussect.Hispidoderma (Agaricales, Pluteaceae) and describing 18 species
Source: IMA Fungus. 2025 Jul 29;16:e154329. doi: 10.3897/imafungus.16.154329 (PMC12326178; doi:10.3897/imafungus.16.154329)
Supplement: XML Treatment for Pluteus hinnuleus [file imafungus.16.154329-treatment6.xml]

<!DOCTYPE tp:taxon-treatment
  PUBLIC "-//TaxonX//DTD Taxonomic Treatment Publishing DTD v0 20100105//EN" "tax-treatment-NSO.dtd">
<tp:taxon-treatment xmlns:tp="http://www.plazi.org/taxpub"><tp:treatment-meta><kwd-group><label>Taxon classification</label><kwd>
                  <named-content content-type="kingdom">Fungi</named-content>
                </kwd><kwd>
                  <named-content content-type="order">Agaricales</named-content>
                </kwd><kwd>
                  <named-content content-type="family">Pluteaceae</named-content>
                </kwd></kwd-group><mixed-citation publication-type="journal"><person-group><name><surname>Qi</surname><given-names>Zheng-Xiang</given-names></name><name><surname>Wang</surname><given-names>Li-Bo</given-names></name><name><surname>Qian</surname><given-names>Ke-Qing</given-names></name><name><surname>Shi</surname><given-names>Li-Li</given-names></name><name><surname>Hu</surname><given-names>Jia-Jun</given-names></name><name><surname>Tuo</surname><given-names>Yong-Lan</given-names></name><name><surname>Rao</surname><given-names>Gu</given-names></name><name><surname>Samwel Jacob</surname><given-names>Muharagi</given-names></name><name><surname>Liu</surname><given-names>Rui-Peng</given-names></name><name><surname>Liu</surname><given-names>Ming-Hao</given-names></name><name><surname>Guo</surname><given-names>Di-Zhe</given-names></name><name><surname>Liu</surname><given-names>Ya-Jie</given-names></name><name><surname>Zhang</surname><given-names>Bo</given-names></name><name><surname>Li</surname><given-names>Xiao</given-names></name><name><surname>Li</surname><given-names>Yu</given-names></name></person-group><article-title>﻿Integrating morphology, phylogeny, substrate, and distribution: clarifying the major phylogenetic framework of <tp:taxon-name><tp:taxon-name-part taxon-name-part-type="genus" reg="Pluteus">Pluteus</tp:taxon-name-part><tp:taxon-name-part taxon-name-part-type="infraspecific-rank">sect.</tp:taxon-name-part><tp:taxon-name-part taxon-name-part-type="section" reg="Hispidoderma">Hispidoderma</tp:taxon-name-part></tp:taxon-name> (<italic><tp:taxon-name><tp:taxon-name-part taxon-name-part-type="order">Agaricales</tp:taxon-name-part></tp:taxon-name></italic>, <italic><tp:taxon-name><tp:taxon-name-part taxon-name-part-type="family">Pluteaceae</tp:taxon-name-part></tp:taxon-name></italic>) and describing 18 species</article-title><source>IMA Fungus</source><day>29</day><month>07</month><year>2025</year><volume>16</volume><pub-id pub-id-type="doi">10.3897/imafungus.16.154329</pub-id></mixed-citation></tp:treatment-meta><tp:nomenclature><label>﻿</label><tp:taxon-name>
                <object-id xmlns:xlink="http://www.w3.org/1999/xlink" content-type="arpha" xlink:type="simple">FD3B3022-FFBF-5139-99B7-E02A4B4293CA</object-id>
                <tp:taxon-name-part taxon-name-part-type="genus" reg="Pluteus">Pluteus</tp:taxon-name-part>
                <tp:taxon-name-part taxon-name-part-type="species" reg="hinnuleus">hinnuleus</tp:taxon-name-part>
                <object-id xmlns:xlink="http://www.w3.org/1999/xlink" content-type="mycobank" xlink:type="simple">MycoBank No: 857277</object-id>
              </tp:taxon-name><tp:taxon-authority>Z.X. QI, B. Zhang &amp; Y. Li</tp:taxon-authority><tp:taxon-status xmlns:xlink="http://www.w3.org/1999/xlink" xlink:type="simple">sp. nov.</tp:taxon-status><xref ref-type="fig" rid="F7">Figs 7D, E</xref><xref ref-type="fig" rid="F13">, 13</xref></tp:nomenclature><tp:treatment-sec sec-type="etymology" id="SECID0ESNAM"><title>Etymology.</title><p>The species epithet “<tp:taxon-name><tp:taxon-name-part taxon-name-part-type="genus" reg="Pluteus"/><tp:taxon-name-part taxon-name-part-type="species" reg="hinnuleus">hinnuleus</tp:taxon-name-part></tp:taxon-name>” (Latin): refers to the clay-buff to earthy yellow pileus color.</p></tp:treatment-sec><tp:treatment-sec sec-type="diagnosis" id="SECID0EBOAM"><title>Diagnosis.</title><p><italic><tp:taxon-name><tp:taxon-name-part taxon-name-part-type="genus" reg="Pluteus">Pluteus</tp:taxon-name-part><tp:taxon-name-part taxon-name-part-type="species" reg="hinnuleus">hinnuleus</tp:taxon-name-part></tp:taxon-name></italic> differs from <italic><tp:taxon-name><tp:taxon-name-part taxon-name-part-type="genus" reg="Pluteus">P.</tp:taxon-name-part><tp:taxon-name-part taxon-name-part-type="species" reg="albivillus">albivillus</tp:taxon-name-part></tp:taxon-name></italic> by its clay-buff to earthy yellow pileus color, small basidiospores, pleurocystidia with 1–7 μm finger-like projections on the apex. It grows preferentially in birch forests (<italic><tp:taxon-name><tp:taxon-name-part taxon-name-part-type="genus" reg="Betula">Betula</tp:taxon-name-part></tp:taxon-name></italic>) on decaying wood branches and is distributed in Northeast China. The <abbrev xmlns:xlink="http://www.w3.org/1999/xlink" xlink:title="internal transcribed spacer" id="ABBRID0EEPAM" xlink:type="simple">ITS</abbrev> genetic distance is 0.125 (SE = 0.017).</p></tp:treatment-sec><tp:treatment-sec sec-type="Holotype" id="SECID0EIPAM"><title>Holotype.</title><p>CHINA • Heilongjiang Province, Shuanghe National Nature Reserve, 12 July 2019, D.Z. Guo, FJAU66614 (<abbrev xmlns:xlink="http://www.w3.org/1999/xlink" xlink:title="internal transcribed spacer" id="ABBRID0EOPAM" xlink:type="simple">ITS</abbrev>: <ext-link xmlns:xlink="http://www.w3.org/1999/xlink" xlink:href="PQ810768" ext-link-type="gen" xlink:type="simple">PQ810768</ext-link>, <abbrev xmlns:xlink="http://www.w3.org/1999/xlink" xlink:title="large subunit ribosomal RNA" id="ABBRID0EXPAM" xlink:type="simple">LSU</abbrev>: <ext-link xmlns:xlink="http://www.w3.org/1999/xlink" xlink:href="PQ810746" ext-link-type="gen" xlink:type="simple">PQ810746</ext-link>, <italic>tef1</italic>: <ext-link xmlns:xlink="http://www.w3.org/1999/xlink" xlink:href="PQ811064" ext-link-type="gen" xlink:type="simple">PQ811064</ext-link>) (Collection no.: Guo 377).</p></tp:treatment-sec><tp:treatment-sec sec-type="description" id="SECID0EHQAM"><title>Description.</title><p>Basidiomata medium-sized. Pileus 34 mm diam; convex to slightly hemispherical; clay-buff to earthy yellow (2.5Y 8/6), dry, the surface with recurved squamules, the central scales color dark brown (10YR 4/6), the margin slightly inflexed. Lamellae free, 3–5 mm wide, moderately crowded, thick, pink (2.5YR 7/4), unequal, slightly ventricose, edges even or flocculose; lamellar edge concolorous to the sides. Stipe 43 × 4–7 mm, fibrous, solid, earthy yellow (2.5Y 8/6), with brown glandular dots on the surface (7.5YR 4/2), slightly inflated at the base. Spore print pink.</p><p>Basidiospores [50/1/1] 6.5–7.5(–8.0) × (–5.0)5.5–6.5 (–7.0) µm, avL × avW = 6.8–7.2 × 5.7–6.0 µm, Q = 1.16–1.33 µm, avQ = 1.20–1.25 µm, mostly subglobose, broadly ellipsoid to ellipsoid, smooth, slightly pinkish, thin-walled. Basidia 25–34 × 9–11 μm, clavate, thin-walled, 4-sterigmate, hyaline. Pleurocystidia 60–93 × 20–35 μm, abundant, scattered, two forms, one broadly fusiform with bluntly rounded apices, the other narrowly fusiform with a longer neck and unequal apical rostrate, long projection 3–7 μm long, thin-walled, smooth, hyaline. Lamellar edge sterile. Cheilocystidia 43–78 × 15–24 μm, clustered, numerous, broadly clavate to clavate, apically obtuse, partly with brown intracellular pigment, thin-walled, smooth. Pileipellis a hymeniderm, with terminal elements 81–155 × 19–33 μm, broadly clavate or broadly cylindrical, thin-walled, with brown intracellular pigment. Stipitipellis a cutis, hyphae 4–6 μm diam, cylindrical, hyaline, thin-walled. Caulocystidia 31–51 × 15–25 μm, clustered, long clavate, apically obtusely rounded, with brownish intracellular pigment, smooth, thick-walled. Clamp connections absent in all tissues.</p></tp:treatment-sec><tp:treatment-sec sec-type="habitat" id="SECID0ENQAM"><title>Habitat.</title><p>Solitary on decaying wood in birch forests (<italic><tp:taxon-name><tp:taxon-name-part taxon-name-part-type="genus" reg="Betula">Betula</tp:taxon-name-part><tp:taxon-name-part taxon-name-part-type="species" reg="platyphylla">platyphylla</tp:taxon-name-part></tp:taxon-name></italic> Sukaczev).</p></tp:treatment-sec><tp:treatment-sec sec-type="distribution" id="SECID0E5QAM"><title>World distribution.</title><p>China.</p></tp:treatment-sec><tp:treatment-sec sec-type="distribution" id="SECID0EDRAM"><title>China distribution.</title><p>Heilongjiang Province.</p></tp:treatment-sec><tp:treatment-sec sec-type="notes" id="SECID0EIRAM"><title>Notes.</title><p><italic><tp:taxon-name><tp:taxon-name-part taxon-name-part-type="genus" reg="Pluteus">Pluteus</tp:taxon-name-part><tp:taxon-name-part taxon-name-part-type="species" reg="hinnuleus">hinnuleus</tp:taxon-name-part></tp:taxon-name></italic> is primarily characterized by its dry pileus surface bearing recurved squamules, clay-buff to earthy yellow coloration, and ecological preference for rotting wood in <italic><tp:taxon-name><tp:taxon-name-part taxon-name-part-type="genus" reg="Betula">B.</tp:taxon-name-part><tp:taxon-name-part taxon-name-part-type="species" reg="platyphylla">platyphylla</tp:taxon-name-part></tp:taxon-name></italic> forests.</p><p>Morphologically, <italic><tp:taxon-name><tp:taxon-name-part taxon-name-part-type="genus" reg="Pluteus">P.</tp:taxon-name-part><tp:taxon-name-part taxon-name-part-type="species" reg="hinnuleus">hinnuleus</tp:taxon-name-part></tp:taxon-name></italic> resembles <italic><tp:taxon-name><tp:taxon-name-part taxon-name-part-type="genus" reg="Pluteus">P.</tp:taxon-name-part><tp:taxon-name-part taxon-name-part-type="species" reg="albivillus">albivillus</tp:taxon-name-part></tp:taxon-name></italic>, with both species exhibiting hemispherical pileus and firm, fibrous stipes. However, these taxa can be differentiated by basidiospore dimensions, pleurocystidia morphology, and substrate ecology. <italic><tp:taxon-name><tp:taxon-name-part taxon-name-part-type="genus" reg="Pluteus">P.</tp:taxon-name-part><tp:taxon-name-part taxon-name-part-type="species" reg="hinnuleus">hinnuleus</tp:taxon-name-part></tp:taxon-name></italic> produces smaller basidiospores (avL × avW = 6.8–7.2 × 5.7–6.0 µm) with pleurocystidia featuring 1–7 μm finger-like apical projections, and occurs on decaying wood in <italic><tp:taxon-name><tp:taxon-name-part taxon-name-part-type="genus" reg="Betula">Betula</tp:taxon-name-part><tp:taxon-name-part taxon-name-part-type="species" reg="platyphylla">platyphylla</tp:taxon-name-part></tp:taxon-name></italic> forests. In contrast, <italic><tp:taxon-name><tp:taxon-name-part taxon-name-part-type="genus" reg="Pluteus">P.</tp:taxon-name-part><tp:taxon-name-part taxon-name-part-type="species" reg="albivillus">albivillus</tp:taxon-name-part></tp:taxon-name></italic> forms larger basidiospores (avL × avW = 7.3–7.6 × 5.8–6.0 µm) with pleurocystidia lacking apical projections, and is associated with decaying wood in <italic><tp:taxon-name><tp:taxon-name-part taxon-name-part-type="genus" reg="Larix">Larix</tp:taxon-name-part><tp:taxon-name-part taxon-name-part-type="species" reg="sibirica">sibirica</tp:taxon-name-part></tp:taxon-name></italic> forests.</p><p>Phylogenetically, <italic><tp:taxon-name><tp:taxon-name-part taxon-name-part-type="genus" reg="Pluteus">P.</tp:taxon-name-part><tp:taxon-name-part taxon-name-part-type="species" reg="hinnuleus">hinnuleus</tp:taxon-name-part></tp:taxon-name></italic> is closely related to <italic><tp:taxon-name><tp:taxon-name-part taxon-name-part-type="genus" reg="Pluteus">P.</tp:taxon-name-part><tp:taxon-name-part taxon-name-part-type="species" reg="dianae">dianae</tp:taxon-name-part></tp:taxon-name></italic> and <tp:taxon-name><tp:taxon-name-part taxon-name-part-type="genus" reg="Pluteus">P.</tp:taxon-name-part><tp:taxon-name-part taxon-name-part-type="uncertainty-rank">aff.</tp:taxon-name-part><tp:taxon-name-part taxon-name-part-type="species" reg="dianae">dianae</tp:taxon-name-part></tp:taxon-name>, though morphologically distinct from both. <italic><tp:taxon-name><tp:taxon-name-part taxon-name-part-type="genus" reg="Pluteus">P.</tp:taxon-name-part><tp:taxon-name-part taxon-name-part-type="species" reg="hinnuleus">hinnuleus</tp:taxon-name-part></tp:taxon-name></italic> differs from <italic><tp:taxon-name><tp:taxon-name-part taxon-name-part-type="genus" reg="Pluteus">P.</tp:taxon-name-part><tp:taxon-name-part taxon-name-part-type="species" reg="dianae">dianae</tp:taxon-name-part></tp:taxon-name></italic> by its slightly smaller basidiospores (avL × avW = 6.8–7.2 × 5.7–6.0 µm versus avL × avW = 7.2 × 6.3 µm in <italic><tp:taxon-name><tp:taxon-name-part taxon-name-part-type="genus" reg="Pluteus">P.</tp:taxon-name-part><tp:taxon-name-part taxon-name-part-type="species" reg="dianae">dianae</tp:taxon-name-part></tp:taxon-name></italic>), with an <abbrev xmlns:xlink="http://www.w3.org/1999/xlink" xlink:title="internal transcribed spacer" id="ABBRID0EOWAM" xlink:type="simple">ITS</abbrev> genetic distance of 0.041 (SE = 0.009) supporting this separation. Similarly, <italic><tp:taxon-name><tp:taxon-name-part taxon-name-part-type="genus" reg="Pluteus">P.</tp:taxon-name-part><tp:taxon-name-part taxon-name-part-type="species" reg="hinnuleus">hinnuleus</tp:taxon-name-part></tp:taxon-name></italic> is distinguished from <tp:taxon-name><tp:taxon-name-part taxon-name-part-type="genus" reg="Pluteus">P.</tp:taxon-name-part><tp:taxon-name-part taxon-name-part-type="uncertainty-rank">aff.</tp:taxon-name-part><tp:taxon-name-part taxon-name-part-type="species" reg="dianae">dianae</tp:taxon-name-part></tp:taxon-name> by its larger basidiospores (avL × avW = 6.8–7.2 × 5.7–6.0 µm versus avL × avW = 6.6 × 5.3 µm in <tp:taxon-name><tp:taxon-name-part taxon-name-part-type="genus" reg="Pluteus">P.</tp:taxon-name-part><tp:taxon-name-part taxon-name-part-type="uncertainty-rank">aff.</tp:taxon-name-part><tp:taxon-name-part taxon-name-part-type="species" reg="dianae">dianae</tp:taxon-name-part></tp:taxon-name>) and geographic distribution in East Asia (China) rather than Europe (Spain). This distinction is further supported by an <abbrev xmlns:xlink="http://www.w3.org/1999/xlink" xlink:title="internal transcribed spacer" id="ABBRID0EXXAM" xlink:type="simple">ITS</abbrev> genetic distance of 0.047 (SE = 0.010).</p><fig id="F13" position="float" orientation="portrait"><object-id xmlns:xlink="http://www.w3.org/1999/xlink" content-type="doi" xlink:type="simple">10.3897/imafungus.16.154329.figure13</object-id><object-id xmlns:xlink="http://www.w3.org/1999/xlink" content-type="arpha" xlink:type="simple">2ECEF4E7-DED7-5331-B1E2-4293FBA1CC34</object-id><label>Figure 13.</label><caption><p>A. Macroscopic characteristics of <italic><tp:taxon-name><tp:taxon-name-part taxon-name-part-type="genus" reg="Pluteus">Pluteus</tp:taxon-name-part><tp:taxon-name-part taxon-name-part-type="species" reg="hinnuleus">hinnuleus</tp:taxon-name-part></tp:taxon-name></italic>. B. Basidiospores. C. Caulocystidia. D. Basidia and Pleurocystidia. E. Pleurocystidia. F. Cheilocystidia. G. Pileipellis elements. Scale bars: 1 cm (A); 10 µm (B–F); 20 µm (G).</p></caption><graphic xmlns:xlink="http://www.w3.org/1999/xlink" xlink:href="imafungus-16-e154329-g013.jpg" position="float" orientation="portrait" xlink:type="simple" id="oo_1383981.jpg"><uri content-type="original_file" xlink:type="simple">https://binary.pensoft.net/fig/1383981</uri></graphic></fig></tp:treatment-sec><tp:treatment-sec><!--Section generated to contain objects referenced in tp:taxon-treatment.--><fig id="F7" position="float" orientation="portrait"><object-id xmlns:xlink="http://www.w3.org/1999/xlink" content-type="doi" xlink:type="simple">10.3897/imafungus.16.154329.figure7</object-id><object-id xmlns:xlink="http://www.w3.org/1999/xlink" content-type="arpha" xlink:type="simple">B84C9E13-C09F-59A5-A0CE-A6C8531E2CE8</object-id><label>Figure 7.</label><caption><p>Basidiomata features. A–C. <italic><tp:taxon-name><tp:taxon-name-part taxon-name-part-type="genus" reg="Pluteus">Pluteus</tp:taxon-name-part><tp:taxon-name-part taxon-name-part-type="species" reg="ultraputripiceae">ultraputripiceae</tp:taxon-name-part></tp:taxon-name></italic> (A. FJAU66611, B, C. FJAU66594). D, E. <italic><tp:taxon-name><tp:taxon-name-part taxon-name-part-type="genus" reg="Pluteus">P.</tp:taxon-name-part><tp:taxon-name-part taxon-name-part-type="species" reg="hinnuleus">hinnuleus</tp:taxon-name-part></tp:taxon-name></italic> (FJAU66614). A–C. Photos by Zheng-Xiang Qi. D, E. Photos by Di-Zhe Guo. Scale bars: 1 cm.</p></caption><graphic xmlns:xlink="http://www.w3.org/1999/xlink" xlink:href="imafungus-16-e154329-g007.jpg" position="float" orientation="portrait" xlink:type="simple" id="oo_1383975.jpg"><uri content-type="original_file" xlink:type="simple">https://binary.pensoft.net/fig/1383975</uri></graphic></fig></tp:treatment-sec></tp:taxon-treatment>
