# Supplementary material for: ﻿Integrating morphology, phylogeny, substrate, and distribution: clarifying the major phylogenetic framework of Pluteussect.Hispidoderma (Agaricales, Pluteaceae) and describing 18 species
Source: IMA Fungus. 2025 Jul 29;16:e154329. doi: 10.3897/imafungus.16.154329 (PMC12326178; doi:10.3897/imafungus.16.154329)
Supplement: XML Treatment for Pluteus baishanzuensis [file imafungus.16.154329-treatment7.xml]

<!DOCTYPE tp:taxon-treatment
  PUBLIC "-//TaxonX//DTD Taxonomic Treatment Publishing DTD v0 20100105//EN" "tax-treatment-NSO.dtd">
<tp:taxon-treatment xmlns:tp="http://www.plazi.org/taxpub"><tp:treatment-meta><kwd-group><label>Taxon classification</label><kwd>
                  <named-content content-type="kingdom">Fungi</named-content>
                </kwd><kwd>
                  <named-content content-type="order">Agaricales</named-content>
                </kwd><kwd>
                  <named-content content-type="family">Pluteaceae</named-content>
                </kwd></kwd-group><mixed-citation publication-type="journal"><person-group><name><surname>Qi</surname><given-names>Zheng-Xiang</given-names></name><name><surname>Wang</surname><given-names>Li-Bo</given-names></name><name><surname>Qian</surname><given-names>Ke-Qing</given-names></name><name><surname>Shi</surname><given-names>Li-Li</given-names></name><name><surname>Hu</surname><given-names>Jia-Jun</given-names></name><name><surname>Tuo</surname><given-names>Yong-Lan</given-names></name><name><surname>Rao</surname><given-names>Gu</given-names></name><name><surname>Samwel Jacob</surname><given-names>Muharagi</given-names></name><name><surname>Liu</surname><given-names>Rui-Peng</given-names></name><name><surname>Liu</surname><given-names>Ming-Hao</given-names></name><name><surname>Guo</surname><given-names>Di-Zhe</given-names></name><name><surname>Liu</surname><given-names>Ya-Jie</given-names></name><name><surname>Zhang</surname><given-names>Bo</given-names></name><name><surname>Li</surname><given-names>Xiao</given-names></name><name><surname>Li</surname><given-names>Yu</given-names></name></person-group><article-title>﻿Integrating morphology, phylogeny, substrate, and distribution: clarifying the major phylogenetic framework of <tp:taxon-name><tp:taxon-name-part taxon-name-part-type="genus" reg="Pluteus">Pluteus</tp:taxon-name-part><tp:taxon-name-part taxon-name-part-type="infraspecific-rank">sect.</tp:taxon-name-part><tp:taxon-name-part taxon-name-part-type="section" reg="Hispidoderma">Hispidoderma</tp:taxon-name-part></tp:taxon-name> (<italic><tp:taxon-name><tp:taxon-name-part taxon-name-part-type="order">Agaricales</tp:taxon-name-part></tp:taxon-name></italic>, <italic><tp:taxon-name><tp:taxon-name-part taxon-name-part-type="family">Pluteaceae</tp:taxon-name-part></tp:taxon-name></italic>) and describing 18 species</article-title><source>IMA Fungus</source><day>29</day><month>07</month><year>2025</year><volume>16</volume><pub-id pub-id-type="doi">10.3897/imafungus.16.154329</pub-id></mixed-citation></tp:treatment-meta><tp:nomenclature><label>﻿</label><tp:taxon-name>
                <object-id xmlns:xlink="http://www.w3.org/1999/xlink" content-type="arpha" xlink:type="simple">7904921A-C946-57A2-8A85-58B6A405800F</object-id>
                <tp:taxon-name-part taxon-name-part-type="genus" reg="Pluteus">Pluteus</tp:taxon-name-part>
                <tp:taxon-name-part taxon-name-part-type="species" reg="baishanzuensis">baishanzuensis</tp:taxon-name-part>
                <object-id xmlns:xlink="http://www.w3.org/1999/xlink" content-type="mycobank" xlink:type="simple">MycoBank No: 857278</object-id>
              </tp:taxon-name><tp:taxon-authority>Z.X. QI, B. Zhang &amp; Y. Li</tp:taxon-authority><tp:taxon-status xmlns:xlink="http://www.w3.org/1999/xlink" xlink:type="simple">sp. nov.</tp:taxon-status><xref ref-type="fig" rid="F6">Figs 6C–G</xref><xref ref-type="fig" rid="F14">, 14</xref></tp:nomenclature><tp:treatment-sec sec-type="etymology" id="SECID0EF1AM"><title>Etymology.</title><p>baishanzu, for the geographic origin of the type collection.</p></tp:treatment-sec><tp:treatment-sec sec-type="diagnosis" id="SECID0EK1AM"><title>Diagnosis.</title><p><italic><tp:taxon-name><tp:taxon-name-part taxon-name-part-type="genus" reg="Pluteus">Pluteus</tp:taxon-name-part><tp:taxon-name-part taxon-name-part-type="species" reg="baishanzuensis">baishanzuensis</tp:taxon-name-part></tp:taxon-name></italic> differs from <italic><tp:taxon-name><tp:taxon-name-part taxon-name-part-type="genus" reg="Pluteus">P.</tp:taxon-name-part><tp:taxon-name-part taxon-name-part-type="species" reg="lauracearum">lauracearum</tp:taxon-name-part></tp:taxon-name></italic> by its brown glandular dots on the surface of the pileus, exceeding lamellae on the margin of the pileus, small basidiospores, and thin-walled pleurocystidia. The <abbrev xmlns:xlink="http://www.w3.org/1999/xlink" xlink:title="internal transcribed spacer" id="ABBRID0EG2AM" xlink:type="simple">ITS</abbrev> genetic distance is 0.073 (SE = 0.014).</p></tp:treatment-sec><tp:treatment-sec sec-type="Holotype" id="SECID0EK2AM"><title>Holotype.</title><p>CHINA • Zhejiang Province, Baishanzu National Forest Park, <named-content xmlns:xlink="http://www.w3.org/1999/xlink" content-type="dwc:verbatimCoordinates" xlink:type="simple"><named-content content-type="geo-json" specific-use="{&#34;type&#34;:&#34;Point&#34;,&#34;coordinates&#34;:[119.322069,27.940700]}" id="NCID0ET2AM" xlink:type="simple">27°56'26.52"N, 119°18'79.45"E</named-content></named-content>, alt. 1525 m. 2 August 2024, R.P. Liu, FJAU66622 (Collection no.: Liu 191) (<abbrev xmlns:xlink="http://www.w3.org/1999/xlink" xlink:title="internal transcribed spacer" id="ABBRID0EY2AM" xlink:type="simple">ITS</abbrev>: <ext-link xmlns:xlink="http://www.w3.org/1999/xlink" xlink:href="PQ810761" ext-link-type="gen" xlink:type="simple">PQ810761</ext-link>, <abbrev xmlns:xlink="http://www.w3.org/1999/xlink" xlink:title="large subunit ribosomal RNA" id="ABBRID0EB3AM" xlink:type="simple">LSU</abbrev>: <ext-link xmlns:xlink="http://www.w3.org/1999/xlink" xlink:href="PQ810738" ext-link-type="gen" xlink:type="simple">PQ810738</ext-link>, <italic>tef1</italic>: <ext-link xmlns:xlink="http://www.w3.org/1999/xlink" xlink:href="PQ811048" ext-link-type="gen" xlink:type="simple">PQ811048</ext-link>).</p></tp:treatment-sec><tp:treatment-sec sec-type="description" id="SECID0ER3AM"><title>Description.</title><p>Basidiomata medium-sized. Pileus 23–32 mm diam; convex or plano-convex; surface white (2.5Y 9/2), central part covered with brown (5YR 5/2) to light brown (2.5Y 5/2) glandular dots or finely pruinose, forming dark brown (2.5YR 5/2) vein-like striate, extend to the margin; smooth, hygrophanous; margin exceeding lamellae. Context white (2.5P 9/2). Lamellae free, 3–7 mm wide, moderately crowded, initially white (10P 9/2) to later flesh-pink (5R 9/2), unequal, thicker, slightly ventricose, edges flocculose, and white or slightly pink. Stipe 36–46 × 1–3 mm, fibrous, hollow, clavate, base expanded into a bulbous, the upper part of the stipe hyaline (2.5P 9/2) to white (10P 9/2), transitioning downward to brown (5YR 5/2) to dark brown (2.5YR 5/2), the surface covered with white finely pruinose (10P 9/2). Spore print pink.</p><p>Basidiospores [120/5/2] 6.0–6.5(–7.0) × 5.0–6.0(–6.5) µm, avL × avW = 6.2–6.5 × 5.3–5.6 µm, Q = 1.08–1.20 µm, avQ = 1.13–1.18 µm, subglobose to broadly ellipsoid, smooth, slightly pinkish, thin-walled. Basidia 24–31 × 8–12 μm, clavate to broadly clavate, thin-walled, 4-sterigmate. Pleurocystidia 47–95 × 16–31 μm, rare, scattered, fusiform or broadly subfusiform, bluntly rounded apically, thin-walled, smooth, hyaline. Lamellar edge sterile. Cheilocystidia 35–66 × 12–21 μm, abundant, clustered, mostly clavate to narrowly clavate, a few subfusiform, bluntly rounded apically, thin-walled, smooth, hyaline. Pileipellis a hymeniderm, with terminal elements 66–133 × 19–25 μm, long clavate, narrowly clavate, subcylindric or subfusiform, thin-walled, with brown intracellular pigment. Stipitipellis a cutis, hyphae 4–7 μm diam, cylindrical, hyaline, thin-walled. Caulocystidia 31–53 × 15–28 μm, clustered, narrowly clavate to clavate or broadly clavate, apically obtusely rounded, with brownish intracellular pigment, smooth, thick-walled. Clamp connections absent in all tissues.</p></tp:treatment-sec><tp:treatment-sec sec-type="habitat" id="SECID0EX3AM"><title>Habitat.</title><p>Solitary to scattered on decaying wood of broad-leaved trees (<italic><tp:taxon-name><tp:taxon-name-part taxon-name-part-type="genus" reg="Quercus">Quercus</tp:taxon-name-part><tp:taxon-name-part taxon-name-part-type="species" reg="myrsinifolia">myrsinifolia</tp:taxon-name-part></tp:taxon-name></italic> Blume).</p></tp:treatment-sec><tp:treatment-sec sec-type="distribution" id="SECID0EI4AM"><title>World distribution.</title><p>China.</p></tp:treatment-sec><tp:treatment-sec sec-type="distribution" id="SECID0EN4AM"><title>China distribution.</title><p>Zhejiang Province.</p></tp:treatment-sec><tp:treatment-sec sec-type="material" id="SECID0ES4AM"><title>Additional specimens examined.</title><p>CHINA • Zhejiang Province, Baishanzu National Forest Park, <named-content xmlns:xlink="http://www.w3.org/1999/xlink" content-type="dwc:verbatimCoordinates" xlink:type="simple"><named-content content-type="geo-json" specific-use="{&#34;type&#34;:&#34;Point&#34;,&#34;coordinates&#34;:[119.322094,28.268061]}" id="NCID0E24AM" xlink:type="simple">27°76'5.02"N, 119°18'79.54"E</named-content></named-content>, alt. 1535 m. 1 August 2024, R.P. Liu, FJAU66621 (Collection no.: Liu 178) (<abbrev xmlns:xlink="http://www.w3.org/1999/xlink" xlink:title="internal transcribed spacer" id="ABBRID0EA5AM" xlink:type="simple">ITS</abbrev>: <ext-link xmlns:xlink="http://www.w3.org/1999/xlink" xlink:href="PQ810762" ext-link-type="gen" xlink:type="simple">PQ810762</ext-link>, <abbrev xmlns:xlink="http://www.w3.org/1999/xlink" xlink:title="large subunit ribosomal RNA" id="ABBRID0EJ5AM" xlink:type="simple">LSU</abbrev>: <ext-link xmlns:xlink="http://www.w3.org/1999/xlink" xlink:href="PQ810739" ext-link-type="gen" xlink:type="simple">PQ810739</ext-link>, <italic>tef1</italic>: <ext-link xmlns:xlink="http://www.w3.org/1999/xlink" xlink:href="PQ811049" ext-link-type="gen" xlink:type="simple">PQ811049</ext-link>).</p></tp:treatment-sec><tp:treatment-sec sec-type="notes" id="SECID0EZ5AM"><title>Notes.</title><p><italic><tp:taxon-name><tp:taxon-name-part taxon-name-part-type="genus" reg="Pluteus">Pluteus</tp:taxon-name-part><tp:taxon-name-part taxon-name-part-type="species" reg="baishanzuensis">baishanzuensis</tp:taxon-name-part></tp:taxon-name></italic> is distinguished by its thin pileus with brownish glandular dots on the surface, moderately crowded lamellae, and distribution restricted to East Asia (China).</p><p>Morphologically, <italic><tp:taxon-name><tp:taxon-name-part taxon-name-part-type="genus" reg="Pluteus">P.</tp:taxon-name-part><tp:taxon-name-part taxon-name-part-type="species" reg="baishanzuensis">baishanzuensis</tp:taxon-name-part></tp:taxon-name></italic> shares similarities with <italic><tp:taxon-name><tp:taxon-name-part taxon-name-part-type="genus" reg="Pluteus">P.</tp:taxon-name-part><tp:taxon-name-part taxon-name-part-type="species" reg="lauracearum">lauracearum</tp:taxon-name-part></tp:taxon-name></italic> but can be differentiated by several key features: <italic><tp:taxon-name><tp:taxon-name-part taxon-name-part-type="genus" reg="Pluteus">P.</tp:taxon-name-part><tp:taxon-name-part taxon-name-part-type="species" reg="baishanzuensis">baishanzuensis</tp:taxon-name-part></tp:taxon-name></italic> possesses an unstriate pileus margin and smaller basidiospores (avL × avW = 6.2–6.5 × 5.3–5.6 µm), while <italic><tp:taxon-name><tp:taxon-name-part taxon-name-part-type="genus" reg="Pluteus">P.</tp:taxon-name-part><tp:taxon-name-part taxon-name-part-type="species" reg="lauracearum">lauracearum</tp:taxon-name-part></tp:taxon-name></italic> exhibits striate pileus margin and larger basidiospores (avL × avW = 7.3 × 6.0 µm). These taxa also differ in their geographic distribution, with <italic><tp:taxon-name><tp:taxon-name-part taxon-name-part-type="genus" reg="Pluteus">P.</tp:taxon-name-part><tp:taxon-name-part taxon-name-part-type="species" reg="baishanzuensis">baishanzuensis</tp:taxon-name-part></tp:taxon-name></italic> occurring in East Asia (China) and <italic><tp:taxon-name><tp:taxon-name-part taxon-name-part-type="genus" reg="Pluteus">P.</tp:taxon-name-part><tp:taxon-name-part taxon-name-part-type="species" reg="lauracearum">lauracearum</tp:taxon-name-part></tp:taxon-name></italic> in Central Asia and Europe (Turkey and Portugal) (<xref ref-type="bibr" rid="B28">Kaygusuz et al. 2021</xref>). This distinction is further supported by an <abbrev xmlns:xlink="http://www.w3.org/1999/xlink" xlink:title="internal transcribed spacer" id="ABBRID0ESBBM" xlink:type="simple">ITS</abbrev> genetic distance of 0.073 (SE = 0.014) between these species.</p><p>Phylogenetically, <italic><tp:taxon-name><tp:taxon-name-part taxon-name-part-type="genus" reg="Pluteus">P.</tp:taxon-name-part><tp:taxon-name-part taxon-name-part-type="species" reg="baishanzuensis">baishanzuensis</tp:taxon-name-part></tp:taxon-name></italic> is closely related to <tp:taxon-name><tp:taxon-name-part taxon-name-part-type="genus" reg="Pluteus">P.</tp:taxon-name-part><tp:taxon-name-part taxon-name-part-type="uncertainty-rank">cf.</tp:taxon-name-part><tp:taxon-name-part taxon-name-part-type="species" reg="velutinus">velutinus</tp:taxon-name-part></tp:taxon-name>, although these taxa can be readily distinguished by both macroscopic and microscopic characters. Macroscopically, <italic><tp:taxon-name><tp:taxon-name-part taxon-name-part-type="genus" reg="Pluteus">P.</tp:taxon-name-part><tp:taxon-name-part taxon-name-part-type="species" reg="baishanzuensis">baishanzuensis</tp:taxon-name-part></tp:taxon-name></italic> exhibits dark brown vein-like striate on the pileus surface, whereas <tp:taxon-name><tp:taxon-name-part taxon-name-part-type="genus" reg="Pluteus">P.</tp:taxon-name-part><tp:taxon-name-part taxon-name-part-type="uncertainty-rank">cf.</tp:taxon-name-part><tp:taxon-name-part taxon-name-part-type="species" reg="velutinus">velutinus</tp:taxon-name-part></tp:taxon-name> has an entirely granulose-pruinose or slightly velvety pileus. Microscopically, <italic><tp:taxon-name><tp:taxon-name-part taxon-name-part-type="genus" reg="Pluteus">P.</tp:taxon-name-part><tp:taxon-name-part taxon-name-part-type="species" reg="baishanzuensis">baishanzuensis</tp:taxon-name-part></tp:taxon-name></italic> produces predominantly fusiform pleurocystidia with bluntly rounded apices and cheilocystidia lacking elongated necks. In contrast, <tp:taxon-name><tp:taxon-name-part taxon-name-part-type="genus" reg="Pluteus">P.</tp:taxon-name-part><tp:taxon-name-part taxon-name-part-type="uncertainty-rank">cf.</tp:taxon-name-part><tp:taxon-name-part taxon-name-part-type="species" reg="velutinus">velutinus</tp:taxon-name-part></tp:taxon-name> is characterized by polymorphic pleurocystidia with partly finger-like apices and cheilocystidia that are partially fusiform with longer, irregular necks (<xref ref-type="bibr" rid="B40">Malysheva et al. 2020</xref>; <xref ref-type="bibr" rid="B41">Malysheva et al. 2023</xref>). The <abbrev xmlns:xlink="http://www.w3.org/1999/xlink" xlink:title="internal transcribed spacer" id="ABBRID0EIEBM" xlink:type="simple">ITS</abbrev> genetic distance between these taxa is 0.018 (SE = 0.006).</p><fig id="F14" position="float" orientation="portrait"><object-id xmlns:xlink="http://www.w3.org/1999/xlink" content-type="doi" xlink:type="simple">10.3897/imafungus.16.154329.figure14</object-id><object-id xmlns:xlink="http://www.w3.org/1999/xlink" content-type="arpha" xlink:type="simple">B8971F63-CB65-55C6-9DE2-60C2EE4B438C</object-id><label>Figure 14.</label><caption><p>A. Macroscopic characteristics of <italic><tp:taxon-name><tp:taxon-name-part taxon-name-part-type="genus" reg="Pluteus">Pluteus</tp:taxon-name-part><tp:taxon-name-part taxon-name-part-type="species" reg="baishanzuensis">baishanzuensis</tp:taxon-name-part></tp:taxon-name></italic>. B. Caulocystidia. C. Basidiospores. D. Pleurocystidia. E. Basidia and Pleurocystidia. F. Cheilocystidia. G. Pileipellis elements. Scale bars: 1 cm (A); 10 µm (B–F); 20 µm (G).</p></caption><graphic xmlns:xlink="http://www.w3.org/1999/xlink" xlink:href="imafungus-16-e154329-g014.jpg" position="float" orientation="portrait" xlink:type="simple" id="oo_1383982.jpg"><uri content-type="original_file" xlink:type="simple">https://binary.pensoft.net/fig/1383982</uri></graphic></fig></tp:treatment-sec><tp:treatment-sec><!--Section generated to contain objects referenced in tp:taxon-treatment.--><fig id="F6" position="float" orientation="portrait"><object-id xmlns:xlink="http://www.w3.org/1999/xlink" content-type="doi" xlink:type="simple">10.3897/imafungus.16.154329.figure6</object-id><object-id xmlns:xlink="http://www.w3.org/1999/xlink" content-type="arpha" xlink:type="simple">0AA95674-F1F9-5FB7-90DC-80613BAB8551</object-id><label>Figure 6.</label><caption><p>Basidiomata features. A, B. <italic><tp:taxon-name><tp:taxon-name-part taxon-name-part-type="genus" reg="Pluteus">Pluteus</tp:taxon-name-part><tp:taxon-name-part taxon-name-part-type="species" reg="albivillus">albivillus</tp:taxon-name-part></tp:taxon-name></italic> (FJAU66613). C–G. <italic><tp:taxon-name><tp:taxon-name-part taxon-name-part-type="genus" reg="Pluteus">P.</tp:taxon-name-part><tp:taxon-name-part taxon-name-part-type="species" reg="baishanzuensis">baishanzuensis</tp:taxon-name-part></tp:taxon-name></italic> (C, D. FJAU66621, E–G. FJAU66622). H–J. <italic><tp:taxon-name><tp:taxon-name-part taxon-name-part-type="genus" reg="Pluteus">P.</tp:taxon-name-part><tp:taxon-name-part taxon-name-part-type="species" reg="velutinus">velutinus</tp:taxon-name-part></tp:taxon-name></italic> (H. FJAU66619, I, J. FJAU66620). K, L. <italic><tp:taxon-name><tp:taxon-name-part taxon-name-part-type="genus" reg="Pluteus">P.</tp:taxon-name-part><tp:taxon-name-part taxon-name-part-type="species" reg="longistriatus">longistriatus</tp:taxon-name-part></tp:taxon-name></italic> (FJAU66596). A, B, K, L. Photos by Zheng-Xiang Qi. C–G. Photos by Rui-Peng Liu. H–J. Photos by Gu Rao. Scale bars: 1 cm.</p></caption><graphic xmlns:xlink="http://www.w3.org/1999/xlink" xlink:href="imafungus-16-e154329-g006.jpg" position="float" orientation="portrait" xlink:type="simple" id="oo_1383974.jpg"><uri content-type="original_file" xlink:type="simple">https://binary.pensoft.net/fig/1383974</uri></graphic></fig></tp:treatment-sec><ref-list><ref id="B28"><mixed-citation xmlns:xlink="http://www.w3.org/1999/xlink" xlink:type="simple"><person-group><name name-style="western"><surname>Kaygusuz</surname><given-names>O</given-names></name><name name-style="western"><surname>Justo</surname><given-names>A</given-names></name><etal/></person-group> (<year>2021</year>) <article-title><italic><tp:taxon-name><tp:taxon-name-part taxon-name-part-type="genus">Pluteus</tp:taxon-name-part><tp:taxon-name-part taxon-name-part-type="species">lauracearum</tp:taxon-name-part></tp:taxon-name></italic> (<italic><tp:taxon-name><tp:taxon-name-part taxon-name-part-type="order">Agaricales</tp:taxon-name-part></tp:taxon-name></italic>, <italic><tp:taxon-name><tp:taxon-name-part taxon-name-part-type="phylum">Basidiomycota</tp:taxon-name-part></tp:taxon-name></italic>), a new species of <tp:taxon-name><tp:taxon-name-part taxon-name-part-type="genus">Pluteus</tp:taxon-name-part><tp:taxon-name-part taxon-name-part-type="infraspecific-rank">sect.</tp:taxon-name-part><tp:taxon-name-part taxon-name-part-type="section">Hispidoderma</tp:taxon-name-part></tp:taxon-name> from thermophilic Laurus forests.</article-title><source>Phytotaxa</source><volume>523</volume>: <fpage>126</fpage>–<lpage>140</lpage>. <ext-link xlink:href="10.11646/phytotaxa.523.2.1" ext-link-type="doi" xlink:type="simple">https://doi.org/10.11646/phytotaxa.523.2.1</ext-link></mixed-citation></ref><ref id="B40"><mixed-citation xmlns:xlink="http://www.w3.org/1999/xlink" xlink:type="simple"><person-group><name name-style="western"><surname>Malysheva</surname><given-names>E</given-names></name><name name-style="western"><surname>Malysheva</surname><given-names>V</given-names></name><etal/></person-group> (<year>2020</year>) <article-title>Observations on <italic><tp:taxon-name><tp:taxon-name-part taxon-name-part-type="family">Pluteaceae</tp:taxon-name-part></tp:taxon-name></italic> in Vietnam. 2. One new record and ten new species of <italic><tp:taxon-name><tp:taxon-name-part taxon-name-part-type="genus">Pluteus</tp:taxon-name-part></tp:taxon-name></italic>.</article-title><source>Phytotaxa</source><volume>461</volume>: <fpage>79</fpage>–<lpage>107</lpage>. <ext-link xlink:href="10.11646/phytotaxa.461.2.2" ext-link-type="doi" xlink:type="simple">https://doi.org/10.11646/phytotaxa.461.2.2</ext-link></mixed-citation></ref><ref id="B41"><mixed-citation xmlns:xlink="http://www.w3.org/1999/xlink" xlink:type="simple"><person-group><name name-style="western"><surname>Malysheva</surname><given-names>E</given-names></name><name name-style="western"><surname>Popov</surname><given-names>E</given-names></name><etal/></person-group> (<year>2023</year>) Observations on <italic><tp:taxon-name><tp:taxon-name-part taxon-name-part-type="family">Pluteaceae</tp:taxon-name-part></tp:taxon-name></italic> in Vietnam: Four new species and new records of <italic><tp:taxon-name><tp:taxon-name-part taxon-name-part-type="genus">Pluteus</tp:taxon-name-part></tp:taxon-name></italic>. Journal of Fungi 9: 584. <ext-link xlink:href="10.3390/jof9050584" ext-link-type="doi" xlink:type="simple">https://doi.org/10.3390/jof9050584</ext-link></mixed-citation></ref></ref-list></tp:taxon-treatment>
