# Supplementary material for: ﻿Integrating morphology, phylogeny, substrate, and distribution: clarifying the major phylogenetic framework of Pluteussect.Hispidoderma (Agaricales, Pluteaceae) and describing 18 species
Source: IMA Fungus. 2025 Jul 29;16:e154329. doi: 10.3897/imafungus.16.154329 (PMC12326178; doi:10.3897/imafungus.16.154329)
Supplement: XML Treatment for Pluteus albivillus [file imafungus.16.154329-treatment8.xml]

<!DOCTYPE tp:taxon-treatment
  PUBLIC "-//TaxonX//DTD Taxonomic Treatment Publishing DTD v0 20100105//EN" "tax-treatment-NSO.dtd">
<tp:taxon-treatment xmlns:tp="http://www.plazi.org/taxpub"><tp:treatment-meta><kwd-group><label>Taxon classification</label><kwd>
                  <named-content content-type="kingdom">Fungi</named-content>
                </kwd><kwd>
                  <named-content content-type="order">Agaricales</named-content>
                </kwd><kwd>
                  <named-content content-type="family">Pluteaceae</named-content>
                </kwd></kwd-group><mixed-citation publication-type="journal"><person-group><name><surname>Qi</surname><given-names>Zheng-Xiang</given-names></name><name><surname>Wang</surname><given-names>Li-Bo</given-names></name><name><surname>Qian</surname><given-names>Ke-Qing</given-names></name><name><surname>Shi</surname><given-names>Li-Li</given-names></name><name><surname>Hu</surname><given-names>Jia-Jun</given-names></name><name><surname>Tuo</surname><given-names>Yong-Lan</given-names></name><name><surname>Rao</surname><given-names>Gu</given-names></name><name><surname>Samwel Jacob</surname><given-names>Muharagi</given-names></name><name><surname>Liu</surname><given-names>Rui-Peng</given-names></name><name><surname>Liu</surname><given-names>Ming-Hao</given-names></name><name><surname>Guo</surname><given-names>Di-Zhe</given-names></name><name><surname>Liu</surname><given-names>Ya-Jie</given-names></name><name><surname>Zhang</surname><given-names>Bo</given-names></name><name><surname>Li</surname><given-names>Xiao</given-names></name><name><surname>Li</surname><given-names>Yu</given-names></name></person-group><article-title>﻿Integrating morphology, phylogeny, substrate, and distribution: clarifying the major phylogenetic framework of <tp:taxon-name><tp:taxon-name-part taxon-name-part-type="genus" reg="Pluteus">Pluteus</tp:taxon-name-part><tp:taxon-name-part taxon-name-part-type="infraspecific-rank">sect.</tp:taxon-name-part><tp:taxon-name-part taxon-name-part-type="section" reg="Hispidoderma">Hispidoderma</tp:taxon-name-part></tp:taxon-name> (<italic><tp:taxon-name><tp:taxon-name-part taxon-name-part-type="order">Agaricales</tp:taxon-name-part></tp:taxon-name></italic>, <italic><tp:taxon-name><tp:taxon-name-part taxon-name-part-type="family">Pluteaceae</tp:taxon-name-part></tp:taxon-name></italic>) and describing 18 species</article-title><source>IMA Fungus</source><day>29</day><month>07</month><year>2025</year><volume>16</volume><pub-id pub-id-type="doi">10.3897/imafungus.16.154329</pub-id></mixed-citation></tp:treatment-meta><tp:nomenclature><label>﻿</label><tp:taxon-name>
                <object-id xmlns:xlink="http://www.w3.org/1999/xlink" content-type="arpha" xlink:type="simple">AE556490-7A7C-52A8-B1C1-F60DE0039565</object-id>
                <tp:taxon-name-part taxon-name-part-type="genus" reg="Pluteus">Pluteus</tp:taxon-name-part>
                <tp:taxon-name-part taxon-name-part-type="species" reg="albivillus">albivillus</tp:taxon-name-part>
                <object-id xmlns:xlink="http://www.w3.org/1999/xlink" content-type="mycobank" xlink:type="simple">MycoBank No: 857279</object-id>
              </tp:taxon-name><tp:taxon-authority>Z.X. QI, B. Zhang &amp; Y. Li</tp:taxon-authority><tp:taxon-status xmlns:xlink="http://www.w3.org/1999/xlink" xlink:type="simple">sp. nov.</tp:taxon-status><xref ref-type="fig" rid="F6">Figs 6A, B</xref><xref ref-type="fig" rid="F15">, 15</xref></tp:nomenclature><tp:treatment-sec sec-type="etymology" id="SECID0EWGBM"><title>Etymology.</title><p>Derived from Latin ‘albus’ (white) and ‘villus’ (downy), referring to the white downy hairs on the pileus surface.</p></tp:treatment-sec><tp:treatment-sec sec-type="diagnosis" id="SECID0E2GBM"><title>Diagnosis.</title><p><italic><tp:taxon-name><tp:taxon-name-part taxon-name-part-type="genus" reg="Pluteus">Pluteus</tp:taxon-name-part><tp:taxon-name-part taxon-name-part-type="species" reg="albivillus">albivillus</tp:taxon-name-part></tp:taxon-name></italic> differs from <italic><tp:taxon-name><tp:taxon-name-part taxon-name-part-type="genus" reg="Pluteus">P.</tp:taxon-name-part><tp:taxon-name-part taxon-name-part-type="species" reg="velutinus">velutinus</tp:taxon-name-part></tp:taxon-name></italic> by its pileus surface with white villi, flocculose lamellae edges, fibrous stipe, and two forms of pleurocystidia (fusiform and narrowly clavate to clavate). The <abbrev xmlns:xlink="http://www.w3.org/1999/xlink" xlink:title="internal transcribed spacer" id="ABBRID0EXHBM" xlink:type="simple">ITS</abbrev> genetic distance is 0.058 (SE = 0.010), <italic>tef1</italic> genetic distance is 0.106 (SE = 0.031).</p></tp:treatment-sec><tp:treatment-sec sec-type="Holotype" id="SECID0E4HBM"><title>Holotype.</title><p>CHINA • Xinjiang Uygur Autonomous Region, Altay Kanas National Forest Park. <named-content xmlns:xlink="http://www.w3.org/1999/xlink" content-type="dwc:verbatimCoordinates" xlink:type="simple"><named-content content-type="geo-json" specific-use="{&#34;type&#34;:&#34;Point&#34;,&#34;coordinates&#34;:[87.042525,48.690647]}" id="NCID0EGIBM" xlink:type="simple">48°41'26.33"N, 87°02'33.09"E</named-content></named-content>, alt. 1287 m. Scattered on decaying wood of Xinjiang larch (<italic><tp:taxon-name><tp:taxon-name-part taxon-name-part-type="genus" reg="Larix">L.</tp:taxon-name-part><tp:taxon-name-part taxon-name-part-type="species" reg="sibirica">sibirica</tp:taxon-name-part></tp:taxon-name></italic>). 21 August 2022, Z.X. Qi, FJAU66613 (Collection no.: Qi 1117) (<abbrev xmlns:xlink="http://www.w3.org/1999/xlink" xlink:title="internal transcribed spacer" id="ABBRID0EWIBM" xlink:type="simple">ITS</abbrev>: <ext-link xmlns:xlink="http://www.w3.org/1999/xlink" xlink:href="PQ810759" ext-link-type="gen" xlink:type="simple">PQ810759</ext-link>, <abbrev xmlns:xlink="http://www.w3.org/1999/xlink" xlink:title="large subunit ribosomal RNA" id="ABBRID0E6IBM" xlink:type="simple">LSU</abbrev>: <ext-link xmlns:xlink="http://www.w3.org/1999/xlink" xlink:href="PQ810736" ext-link-type="gen" xlink:type="simple">PQ810736</ext-link>, <italic>tef1</italic>: <ext-link xmlns:xlink="http://www.w3.org/1999/xlink" xlink:href="PQ811046" ext-link-type="gen" xlink:type="simple">PQ811046</ext-link>).</p></tp:treatment-sec><tp:treatment-sec sec-type="description" id="SECID0EPJBM"><title>Description.</title><p>Basidiomata medium-sized. Pileus 24–29 mm diam; hemispherical when young, brown (10R 5/2); expanding to convex, moderate reddish brown (10R 5/2) to weak reddish brown (2.5R 5/2); surface covered with fine villous covering when dry, hygrophanous when damp, smooth, margin inflexed. Lamellae free, 3–5 mm wide, crowded, initially white (10P 9/2) to later pink (5R 9/2), unequal, thicker, with flocculose edges; lamellar edge concolorous to the sides. Stipe 30–35 × 3–5 mm, clavate, slightly expanded at the base, fibrous, surface with longitudinal striate, hyaline to white (10P 9/2) in the upper part, transitioning downward to brown (10R 5/2) to dark brown (2.5R 5/2). Spore print unknown.</p><p>Basidiospores [90/3/1] (–6.5)7.0–8.0(–8.5) × 5.5–6.5(–7.0) µm, avL × avW = 7.3–7.6 × 5.8–6.0 µm, Q = 1.07–1.34 µm, avQ = 1.20–1.25 µm, subglobose, broadly ellipsoid to ellipsoid, smooth, slightly pinkish, thin-walled. Basidia 26–32 × 7–10 μm, clavate, thin-walled, 4-sterigmate, hyaline. Pleurocystidia 49–86 × 20–36 μm, few, scattered, two forms, one narrowly clavate to clavate, bluntly rounded apically, the other long fusiform, pointed apically, thin-walled, smooth, hyaline. Lamellar edge sterile. Cheilocystidia 35–66 × 12–21 μm, abundant, clustered, clavate, pyriform to narrowly clavate, smooth, thin-walled, hyaline. Pileipellis a hymeniderm formed of variable and often mixed elements, from short and rounded to clavate, subfusiform or cylindrical terminal elements, 57–130 × 15–36 μm, with pale brown intracellular pigment, thin-walled. Stipitipellis a cutis, hyphae 3–6 μm diam, cylindrical, hyaline, thin-walled. Caulocystidia 33–67 × 11–20 μm, clustered, narrowly clavate to clavate, apically obtusely rounded, smooth, thin-walled, hyaline. Clamp connections absent in all tissues.</p></tp:treatment-sec><tp:treatment-sec sec-type="habitat" id="SECID0EVJBM"><title>Habitat.</title><p>Scattered on decaying wood of Xinjiang larch (<italic><tp:taxon-name><tp:taxon-name-part taxon-name-part-type="genus" reg="Larix">L.</tp:taxon-name-part><tp:taxon-name-part taxon-name-part-type="species" reg="sibirica">sibirica</tp:taxon-name-part></tp:taxon-name></italic>).</p></tp:treatment-sec><tp:treatment-sec sec-type="distribution" id="SECID0EGKBM"><title>World distribution.</title><p>China.</p></tp:treatment-sec><tp:treatment-sec sec-type="distribution" id="SECID0ELKBM"><title>China distribution.</title><p>Xinjiang Uygur Autonomous Region.</p></tp:treatment-sec><tp:treatment-sec sec-type="notes" id="SECID0EQKBM"><title>Notes.</title><p><italic><tp:taxon-name><tp:taxon-name-part taxon-name-part-type="genus" reg="Pluteus">Pluteus</tp:taxon-name-part><tp:taxon-name-part taxon-name-part-type="species" reg="albivillus">albivillus</tp:taxon-name-part></tp:taxon-name></italic> is primarily characterized by fine white villi on the pileus surface (which appear smooth when wet), flocculose lamellae edges, dimorphic pleurocystidia (one form narrowly clavate to clavate, the other long-fusiform), and ecological association with decaying <italic><tp:taxon-name><tp:taxon-name-part taxon-name-part-type="genus" reg="Larix">Larix</tp:taxon-name-part><tp:taxon-name-part taxon-name-part-type="species" reg="sibirica">sibirica</tp:taxon-name-part></tp:taxon-name></italic> wood.</p><p>Morphologically, <italic><tp:taxon-name><tp:taxon-name-part taxon-name-part-type="genus" reg="Pluteus">P.</tp:taxon-name-part><tp:taxon-name-part taxon-name-part-type="species" reg="albivillus">albivillus</tp:taxon-name-part></tp:taxon-name></italic> shares similarities with <italic><tp:taxon-name><tp:taxon-name-part taxon-name-part-type="genus" reg="Pluteus">P.</tp:taxon-name-part><tp:taxon-name-part taxon-name-part-type="species" reg="velutinus">velutinus</tp:taxon-name-part></tp:taxon-name></italic>, both producing basidiomata and basidiospores of comparable dimensions (<xref ref-type="bibr" rid="B44">Malysheva et al. 2016</xref>; <xref ref-type="bibr" rid="B10">Ferisin and Dovana 2018</xref>). However, these taxa can be distinguished by both macroscopic and microscopic features. Macroscopically, <italic><tp:taxon-name><tp:taxon-name-part taxon-name-part-type="genus" reg="Pluteus">P.</tp:taxon-name-part><tp:taxon-name-part taxon-name-part-type="species" reg="albivillus">albivillus</tp:taxon-name-part></tp:taxon-name></italic> exhibits flocculose lamellae edges and a harder, more fibrous stipe, whereas <italic><tp:taxon-name><tp:taxon-name-part taxon-name-part-type="genus" reg="Pluteus">P.</tp:taxon-name-part><tp:taxon-name-part taxon-name-part-type="species" reg="velutinus">velutinus</tp:taxon-name-part></tp:taxon-name></italic> has flush lamellae edges and a brittle, bony stipe. Microscopically, <italic><tp:taxon-name><tp:taxon-name-part taxon-name-part-type="genus" reg="Pluteus">P.</tp:taxon-name-part><tp:taxon-name-part taxon-name-part-type="species" reg="albivillus">albivillus</tp:taxon-name-part></tp:taxon-name></italic> produces dimorphic pleurocystidia (narrowly clavate to clavate and fusiform) lacking apical projections, and narrowly clavate cheilocystidia. In contrast, <italic><tp:taxon-name><tp:taxon-name-part taxon-name-part-type="genus" reg="Pluteus">P.</tp:taxon-name-part><tp:taxon-name-part taxon-name-part-type="species" reg="velutinus">velutinus</tp:taxon-name-part></tp:taxon-name></italic> forms uniformly fusiform pleurocystidia, some bearing 1–2 unequal apical projections, and lageniform to narrowly utriform cheilocystidia with elongated necks (<xref ref-type="bibr" rid="B44">Malysheva et al. 2016</xref>; <xref ref-type="bibr" rid="B10">Ferisin and Dovana 2018</xref>).</p><p><italic><tp:taxon-name><tp:taxon-name-part taxon-name-part-type="genus" reg="Pluteus">P.</tp:taxon-name-part><tp:taxon-name-part taxon-name-part-type="species" reg="albivillus">albivillus</tp:taxon-name-part></tp:taxon-name></italic> might also be confused with <italic><tp:taxon-name><tp:taxon-name-part taxon-name-part-type="genus" reg="Pluteus">P.</tp:taxon-name-part><tp:taxon-name-part taxon-name-part-type="species" reg="punctipes">punctipes</tp:taxon-name-part></tp:taxon-name></italic> due to the brownish pileus tones and minute fibrous scales on the surface of both species. These taxa can be distinguished primarily by pleurocystidia dimensions, with <italic><tp:taxon-name><tp:taxon-name-part taxon-name-part-type="genus" reg="Pluteus">P.</tp:taxon-name-part><tp:taxon-name-part taxon-name-part-type="species" reg="albivillus">albivillus</tp:taxon-name-part></tp:taxon-name></italic> producing shorter elements (≤86 µm) compared to the longer pleurocystidia (≤100 µm) of <italic><tp:taxon-name><tp:taxon-name-part taxon-name-part-type="genus" reg="Pluteus">P.</tp:taxon-name-part><tp:taxon-name-part taxon-name-part-type="species" reg="punctipes">punctipes</tp:taxon-name-part></tp:taxon-name></italic> (<xref ref-type="bibr" rid="B54">Orton 1960</xref>).</p><p>Phylogenetically, <italic><tp:taxon-name><tp:taxon-name-part taxon-name-part-type="genus" reg="Pluteus">P.</tp:taxon-name-part><tp:taxon-name-part taxon-name-part-type="species" reg="albivillus">albivillus</tp:taxon-name-part></tp:taxon-name></italic> forms a distinct, well-supported branch (<abbrev xmlns:xlink="http://www.w3.org/1999/xlink" xlink:title="Maximum Likelihood Bootstrap" id="ABBRID0E6PBM" xlink:type="simple">MLB</abbrev> = 97, BPP = 0.99, Fig. <xref ref-type="fig" rid="F1">1</xref>), paraphyletic with <italic><tp:taxon-name><tp:taxon-name-part taxon-name-part-type="genus" reg="Pluteus">P.</tp:taxon-name-part><tp:taxon-name-part taxon-name-part-type="species" reg="baishanzuensis">baishanzuensis</tp:taxon-name-part></tp:taxon-name></italic>. <italic><tp:taxon-name><tp:taxon-name-part taxon-name-part-type="genus" reg="Pluteus">P.</tp:taxon-name-part><tp:taxon-name-part taxon-name-part-type="species" reg="albivillus">albivillus</tp:taxon-name-part></tp:taxon-name></italic> is distinguished from <italic><tp:taxon-name><tp:taxon-name-part taxon-name-part-type="genus" reg="Pluteus">P.</tp:taxon-name-part><tp:taxon-name-part taxon-name-part-type="species" reg="baishanzuensis">baishanzuensis</tp:taxon-name-part></tp:taxon-name></italic> by its pileus with fine white villi, larger basidiospores (avL × avW = 7.3–7.6 × 5.8–6.0 µm), and preference for gymnosperm substrates in northwestern China (Xinjiang). In contrast, <italic><tp:taxon-name><tp:taxon-name-part taxon-name-part-type="genus" reg="Pluteus">P.</tp:taxon-name-part><tp:taxon-name-part taxon-name-part-type="species" reg="baishanzuensis">baishanzuensis</tp:taxon-name-part></tp:taxon-name></italic> exhibits a pileus with brown glandular dots, smaller basidiospores (avL × avW = 6.2–6.5 × 5.3–5.6 µm), and a preference for angiosperm substrates in southeastern China (Zhejiang). These distinctions are further supported by genetic distances of 0.037 (SE = 0.008) for <abbrev xmlns:xlink="http://www.w3.org/1999/xlink" xlink:title="internal transcribed spacer" id="ABBRID0ETRBM" xlink:type="simple">ITS</abbrev> and 0.105 (SE = 0.017) for <italic>tef1</italic>.</p><fig id="F15" position="float" orientation="portrait"><object-id xmlns:xlink="http://www.w3.org/1999/xlink" content-type="doi" xlink:type="simple">10.3897/imafungus.16.154329.figure15</object-id><object-id xmlns:xlink="http://www.w3.org/1999/xlink" content-type="arpha" xlink:type="simple">667CC550-FED6-5D25-83A4-859741BD92FC</object-id><label>Figure 15.</label><caption><p>A. Macroscopic characteristics of <italic><tp:taxon-name><tp:taxon-name-part taxon-name-part-type="genus" reg="Pluteus">Pluteus</tp:taxon-name-part><tp:taxon-name-part taxon-name-part-type="species" reg="albivillus">albivillus</tp:taxon-name-part></tp:taxon-name></italic>. B. Cheilocystidia. C. Basidiospores. D. Pleurocystidia. E. Basidia and Pleurocystidia. F. Caulocystidia. G. Pileipellis elements. Scale bars: 1 cm (A); 5 µm (C); 10 µm (B, D–F); 20 µm (G).</p></caption><graphic xmlns:xlink="http://www.w3.org/1999/xlink" xlink:href="imafungus-16-e154329-g015.jpg" position="float" orientation="portrait" xlink:type="simple" id="oo_1383983.jpg"><uri content-type="original_file" xlink:type="simple">https://binary.pensoft.net/fig/1383983</uri></graphic></fig></tp:treatment-sec><tp:treatment-sec><!--Section generated to contain objects referenced in tp:taxon-treatment.--><fig id="F6" position="float" orientation="portrait"><object-id xmlns:xlink="http://www.w3.org/1999/xlink" content-type="doi" xlink:type="simple">10.3897/imafungus.16.154329.figure6</object-id><object-id xmlns:xlink="http://www.w3.org/1999/xlink" content-type="arpha" xlink:type="simple">0AA95674-F1F9-5FB7-90DC-80613BAB8551</object-id><label>Figure 6.</label><caption><p>Basidiomata features. A, B. <italic><tp:taxon-name><tp:taxon-name-part taxon-name-part-type="genus" reg="Pluteus">Pluteus</tp:taxon-name-part><tp:taxon-name-part taxon-name-part-type="species" reg="albivillus">albivillus</tp:taxon-name-part></tp:taxon-name></italic> (FJAU66613). C–G. <italic><tp:taxon-name><tp:taxon-name-part taxon-name-part-type="genus" reg="Pluteus">P.</tp:taxon-name-part><tp:taxon-name-part taxon-name-part-type="species" reg="baishanzuensis">baishanzuensis</tp:taxon-name-part></tp:taxon-name></italic> (C, D. FJAU66621, E–G. FJAU66622). H–J. <italic><tp:taxon-name><tp:taxon-name-part taxon-name-part-type="genus" reg="Pluteus">P.</tp:taxon-name-part><tp:taxon-name-part taxon-name-part-type="species" reg="velutinus">velutinus</tp:taxon-name-part></tp:taxon-name></italic> (H. FJAU66619, I, J. FJAU66620). K, L. <italic><tp:taxon-name><tp:taxon-name-part taxon-name-part-type="genus" reg="Pluteus">P.</tp:taxon-name-part><tp:taxon-name-part taxon-name-part-type="species" reg="longistriatus">longistriatus</tp:taxon-name-part></tp:taxon-name></italic> (FJAU66596). A, B, K, L. Photos by Zheng-Xiang Qi. C–G. Photos by Rui-Peng Liu. H–J. Photos by Gu Rao. Scale bars: 1 cm.</p></caption><graphic xmlns:xlink="http://www.w3.org/1999/xlink" xlink:href="imafungus-16-e154329-g006.jpg" position="float" orientation="portrait" xlink:type="simple" id="oo_1383974.jpg"><uri content-type="original_file" xlink:type="simple">https://binary.pensoft.net/fig/1383974</uri></graphic></fig><fig id="F1" position="float" orientation="portrait"><object-id xmlns:xlink="http://www.w3.org/1999/xlink" content-type="doi" xlink:type="simple">10.3897/imafungus.16.154329.figure1</object-id><object-id xmlns:xlink="http://www.w3.org/1999/xlink" content-type="arpha" xlink:type="simple">5414A4D8-B0C1-5904-A152-40B0E7A0ADC7</object-id><label>Figure 1.</label><caption><p>Phylogenetic tree of the <tp:taxon-name><tp:taxon-name-part taxon-name-part-type="infraspecific-rank">sect.</tp:taxon-name-part><tp:taxon-name-part taxon-name-part-type="section" reg="Hispidoderma">Hispidoderma</tp:taxon-name-part></tp:taxon-name> of the genus <italic><tp:taxon-name><tp:taxon-name-part taxon-name-part-type="genus" reg="Pluteus">Pluteus</tp:taxon-name-part></tp:taxon-name></italic>. The best tree from the ML and BI analysis of the <abbrev xmlns:xlink="http://www.w3.org/1999/xlink" xlink:title="large subunit ribosomal RNA" id="ABBRID0EGLEK" xlink:type="simple">LSU</abbrev>+<abbrev xmlns:xlink="http://www.w3.org/1999/xlink" xlink:title="internal transcribed spacer" id="ABBRID0EKLEK" xlink:type="simple">ITS</abbrev>+<italic>tef1</italic> dataset. The two values of internal nodes respectively represent the Maximum Likelihood bootstrap (MLBP)/Bayesian posterior probability (BIPP). Nodes with a bootstrap probability (BP) ≥ 80 and a Bayesian posterior probability (PP) ≥ 0.80 are indicated in the phylogram.</p></caption><graphic xmlns:xlink="http://www.w3.org/1999/xlink" xlink:href="imafungus-16-e154329-g001.jpg" position="float" orientation="portrait" xlink:type="simple" id="oo_1383969.jpg"><uri content-type="original_file" xlink:type="simple">https://binary.pensoft.net/fig/1383969</uri></graphic></fig></tp:treatment-sec><ref-list><ref id="B44"><mixed-citation xmlns:xlink="http://www.w3.org/1999/xlink" xlink:type="simple"><person-group><name name-style="western"><surname>Malysheva</surname><given-names>EF</given-names></name><name name-style="western"><surname>Malysheva</surname><given-names>VF</given-names></name><name name-style="western"><surname>Justo</surname><given-names>A</given-names></name></person-group> (<year>2016</year>) <article-title>Observations on <italic><tp:taxon-name><tp:taxon-name-part taxon-name-part-type="genus">Pluteus</tp:taxon-name-part></tp:taxon-name> (<tp:taxon-name><tp:taxon-name-part taxon-name-part-type="family">Pluteaceae</tp:taxon-name-part></tp:taxon-name>)</italic> diversity in South Siberia, Russia: Morphological and molecular data.</article-title><source>Mycological Progress</source><volume>15</volume>: <fpage>861</fpage>–<lpage>882</lpage>. <ext-link xlink:href="10.1007/s11557-016-1215-7" ext-link-type="doi" xlink:type="simple">https://doi.org/10.1007/s11557-016-1215-7</ext-link></mixed-citation></ref><ref id="B10"><mixed-citation xmlns:xlink="http://www.w3.org/1999/xlink" xlink:type="simple"><person-group><name name-style="western"><surname>Ferisin</surname><given-names>G</given-names></name><name name-style="western"><surname>Dovana</surname><given-names>F</given-names></name></person-group> (<year>2018</year>) IL Genere <italic><tp:taxon-name><tp:taxon-name-part taxon-name-part-type="genus">Pluteus</tp:taxon-name-part></tp:taxon-name></italic>, <tp:taxon-name><tp:taxon-name-part taxon-name-part-type="infraspecific-rank">sect.</tp:taxon-name-part><tp:taxon-name-part taxon-name-part-type="section">Hispidoderma</tp:taxon-name-part></tp:taxon-name>. (1): 23–51.</mixed-citation></ref><ref id="B54"><mixed-citation xmlns:xlink="http://www.w3.org/1999/xlink" xlink:type="simple"><person-group><name name-style="western"><surname>Orton</surname><given-names>PD</given-names></name></person-group> (<year>1960</year>) <article-title>New check list of British <tp:taxon-name><tp:taxon-name-part taxon-name-part-type="genus">Agarics</tp:taxon-name-part></tp:taxon-name> and Boleti, part III (keys to <italic><tp:taxon-name><tp:taxon-name-part taxon-name-part-type="genus">Crepidotus</tp:taxon-name-part></tp:taxon-name></italic>, <italic><tp:taxon-name><tp:taxon-name-part taxon-name-part-type="genus">Deconica</tp:taxon-name-part></tp:taxon-name></italic>, <italic><tp:taxon-name>Flocculina</tp:taxon-name></italic>, <italic><tp:taxon-name><tp:taxon-name-part taxon-name-part-type="genus">Hygrophorus</tp:taxon-name-part></tp:taxon-name></italic>, <italic><tp:taxon-name><tp:taxon-name-part taxon-name-part-type="genus">Naucoria</tp:taxon-name-part></tp:taxon-name></italic>, <italic><tp:taxon-name><tp:taxon-name-part taxon-name-part-type="genus">Pluteus</tp:taxon-name-part></tp:taxon-name></italic> and <italic><tp:taxon-name><tp:taxon-name-part taxon-name-part-type="genus">Volvaria</tp:taxon-name-part></tp:taxon-name></italic>).</article-title><source>Transactions of the British Mycological Society</source><volume>43</volume>(<issue>2</issue>): <fpage>159</fpage>–<lpage>439</lpage>. <ext-link xlink:href="10.1016/S0007-1536(60)80065-4" ext-link-type="doi" xlink:type="simple">https://doi.org/10.1016/S0007-1536(60)80065-4</ext-link></mixed-citation></ref></ref-list></tp:taxon-treatment>
