# Supplementary material for: ﻿Integrating morphology, phylogeny, substrate, and distribution: clarifying the major phylogenetic framework of Pluteussect.Hispidoderma (Agaricales, Pluteaceae) and describing 18 species
Source: IMA Fungus. 2025 Jul 29;16:e154329. doi: 10.3897/imafungus.16.154329 (PMC12326178; doi:10.3897/imafungus.16.154329)
Supplement: XML Treatment for Pluteus velutinus [file imafungus.16.154329-treatment9.xml]

<!DOCTYPE tp:taxon-treatment
  PUBLIC "-//TaxonX//DTD Taxonomic Treatment Publishing DTD v0 20100105//EN" "tax-treatment-NSO.dtd">
<tp:taxon-treatment xmlns:tp="http://www.plazi.org/taxpub"><tp:treatment-meta><kwd-group><label>Taxon classification</label><kwd>
                  <named-content content-type="kingdom">Fungi</named-content>
                </kwd><kwd>
                  <named-content content-type="order">Agaricales</named-content>
                </kwd><kwd>
                  <named-content content-type="family">Pluteaceae</named-content>
                </kwd></kwd-group><mixed-citation publication-type="journal"><person-group><name><surname>Qi</surname><given-names>Zheng-Xiang</given-names></name><name><surname>Wang</surname><given-names>Li-Bo</given-names></name><name><surname>Qian</surname><given-names>Ke-Qing</given-names></name><name><surname>Shi</surname><given-names>Li-Li</given-names></name><name><surname>Hu</surname><given-names>Jia-Jun</given-names></name><name><surname>Tuo</surname><given-names>Yong-Lan</given-names></name><name><surname>Rao</surname><given-names>Gu</given-names></name><name><surname>Samwel Jacob</surname><given-names>Muharagi</given-names></name><name><surname>Liu</surname><given-names>Rui-Peng</given-names></name><name><surname>Liu</surname><given-names>Ming-Hao</given-names></name><name><surname>Guo</surname><given-names>Di-Zhe</given-names></name><name><surname>Liu</surname><given-names>Ya-Jie</given-names></name><name><surname>Zhang</surname><given-names>Bo</given-names></name><name><surname>Li</surname><given-names>Xiao</given-names></name><name><surname>Li</surname><given-names>Yu</given-names></name></person-group><article-title>﻿Integrating morphology, phylogeny, substrate, and distribution: clarifying the major phylogenetic framework of <tp:taxon-name><tp:taxon-name-part taxon-name-part-type="genus" reg="Pluteus">Pluteus</tp:taxon-name-part><tp:taxon-name-part taxon-name-part-type="infraspecific-rank">sect.</tp:taxon-name-part><tp:taxon-name-part taxon-name-part-type="section" reg="Hispidoderma">Hispidoderma</tp:taxon-name-part></tp:taxon-name> (<italic><tp:taxon-name><tp:taxon-name-part taxon-name-part-type="order">Agaricales</tp:taxon-name-part></tp:taxon-name></italic>, <italic><tp:taxon-name><tp:taxon-name-part taxon-name-part-type="family">Pluteaceae</tp:taxon-name-part></tp:taxon-name></italic>) and describing 18 species</article-title><source>IMA Fungus</source><day>29</day><month>07</month><year>2025</year><volume>16</volume><pub-id pub-id-type="doi">10.3897/imafungus.16.154329</pub-id></mixed-citation></tp:treatment-meta><tp:nomenclature><label>﻿</label><tp:taxon-name>
                <object-id xmlns:xlink="http://www.w3.org/1999/xlink" content-type="arpha" xlink:type="simple">9E5C6E2B-B94B-5853-83EC-D6706F0E8163</object-id>
                <tp:taxon-name-part taxon-name-part-type="genus" reg="Pluteus">Pluteus</tp:taxon-name-part>
                <tp:taxon-name-part taxon-name-part-type="species" reg="velutinus">velutinus</tp:taxon-name-part>
              </tp:taxon-name><tp:taxon-authority>C.K. Pradeep, Justo &amp; K.B. Vrinda, Mycol. Progr. 11(4): 871 (2012)</tp:taxon-authority><xref ref-type="fig" rid="F6">Figs 6H–J</xref><xref ref-type="fig" rid="F16">, 16</xref></tp:nomenclature><tp:treatment-sec sec-type="description" id="SECID0E5TBM"><title>Description.</title><p>Basidiomata medium-sized. Pileus 11–37 mm diam; hemispherical to plano-convex, with obtuse umbo; surface fleshy brown (5YR 6/4), slightly vein-like projections, margin indistinctly striped, inflexed. Context yellowish (7.5P 9/2). Lamellae free, 3–6 mm wide, moderately crowded, flesh pink (5R 9/2), unequal, with transvenose, thicker, slightly ventricose, edges even. Stipe 15–43 × 2–5 mm, rod-shaped, base expanded and slightly curved, fibrous, hollow, white (10P 9/2) to light fleshy brown (7.5YR 6/4). Spore print pink.</p><p>Basidiospores [120/4/2] 5.5–6.5 × 5.0–5.5(–6.0) µm, avL × avW = 6.0–6.2 × 5.3–5.5 µm, Q = 1.09–1.30 µm, avQ = 1.15–1.20 µm, subglobose to broadly ellipsoid, smooth, slightly pinkish, thin-walled. Basidia 25–31 × 9–10 μm, clavate, thin-walled, 4-sterigmate, hyaline. Pleurocystidia 55–78 × 14–25 μm, few, scattered, long fusiform to subfusiform, with a long neck and a conspicuous transverse septum, one part apically mucronate, the other bluntly rounded, thin-walled, smooth, a few containing brown intracellular pigment. Lamellar edge sterile. Cheilocystidia 33–61 × 12–18 μm, abundant, clustered, two forms, one long fusiform with a long neck (7–13 μm), the other apically expanded fusiform, thin-walled, smooth, hyaline. Pileipellis a trichoderm or trichohymeniderm, with terminal elements 71–145 × 21–26 μm, long clavate, subcylindric or subfusiform, thin-walled, with brown intracellular pigment. Stipitipellis a cutis, hyphae 4–7 μm diam, cylindrical, hyaline, thin-walled. Caulocystidia 29–49 × 12–21 μm, clustered, composed of irregular clavate, subcylindrical or sublageniform, partly containing brownish intracellular pigment, thin-walled, smooth. Clamp connections absent in all tissues.</p></tp:treatment-sec><tp:treatment-sec sec-type="habitat" id="SECID0EEUBM"><title>Habitat.</title><p>Solitary to scattered on decaying wood in mixed forests (<italic><tp:taxon-name><tp:taxon-name-part taxon-name-part-type="genus" reg="Pinus">Pinus</tp:taxon-name-part></tp:taxon-name></italic> sp. and <italic><tp:taxon-name><tp:taxon-name-part taxon-name-part-type="genus" reg="Quercus">Quercus</tp:taxon-name-part></tp:taxon-name></italic> sp.).</p></tp:treatment-sec><tp:treatment-sec sec-type="distribution" id="SECID0EYUBM"><title>World distribution.</title><p>India, Brazil, Mongolia, Russia, Italy (<xref ref-type="bibr" rid="B44">Malysheva et al. 2016</xref>; <xref ref-type="bibr" rid="B10">Ferisin and Dovana 2018</xref>), China.</p></tp:treatment-sec><tp:treatment-sec sec-type="distribution" id="SECID0EGVBM"><title>China distribution.</title><p>Hubei Province (Wang JF 2019), Jilin Province.</p></tp:treatment-sec><tp:treatment-sec sec-type="material" id="SECID0ELVBM"><title>Additional specimens examined.</title><p>CHINA • Jilin Province, Hongye Valley Forest Park. <named-content xmlns:xlink="http://www.w3.org/1999/xlink" content-type="dwc:verbatimCoordinates" xlink:type="simple"><named-content content-type="geo-json" specific-use="{&#34;type&#34;:&#34;Point&#34;,&#34;coordinates&#34;:[126.972831,43.602458]}" id="NCID0EUVBM" xlink:type="simple">43°36'8.85"N, 126°58'22.19"E</named-content></named-content>, 2 August 2021, G. Rao, FJAU66619 (Collection no.: Rao 936) (<abbrev xmlns:xlink="http://www.w3.org/1999/xlink" xlink:title="internal transcribed spacer" id="ABBRID0EZVBM" xlink:type="simple">ITS</abbrev>: <ext-link xmlns:xlink="http://www.w3.org/1999/xlink" xlink:href="PQ810764" ext-link-type="gen" xlink:type="simple">PQ810764</ext-link>, <abbrev xmlns:xlink="http://www.w3.org/1999/xlink" xlink:title="large subunit ribosomal RNA" id="ABBRID0ECWBM" xlink:type="simple">LSU</abbrev>: <ext-link xmlns:xlink="http://www.w3.org/1999/xlink" xlink:href="PQ810742" ext-link-type="gen" xlink:type="simple">PQ810742</ext-link>). CHINA • Jilin Province, Cold Onion Ridge Forest Park; <named-content xmlns:xlink="http://www.w3.org/1999/xlink" content-type="dwc:verbatimCoordinates" xlink:type="simple"><named-content content-type="geo-json" specific-use="{&#34;type&#34;:&#34;Point&#34;,&#34;coordinates&#34;:[127.979081,43.033906]}" id="NCID0EOWBM" xlink:type="simple">43°02'2.06"N, 127°58'44.69"E</named-content></named-content>, Solitary to scattered on decaying wood in mixed forests (<italic><tp:taxon-name><tp:taxon-name-part taxon-name-part-type="genus" reg="Pinus">Pinus</tp:taxon-name-part></tp:taxon-name></italic> sp. and <italic><tp:taxon-name><tp:taxon-name-part taxon-name-part-type="genus" reg="Quercus">Quercus</tp:taxon-name-part></tp:taxon-name></italic> sp.); 1 August 2021, G. Rao, FJAU66620 (Collection no.: Rao 1261) (<abbrev xmlns:xlink="http://www.w3.org/1999/xlink" xlink:title="internal transcribed spacer" id="ABBRID0EBXBM" xlink:type="simple">ITS</abbrev>: <ext-link xmlns:xlink="http://www.w3.org/1999/xlink" xlink:href="PQ810765" ext-link-type="gen" xlink:type="simple">PQ810765</ext-link>, <abbrev xmlns:xlink="http://www.w3.org/1999/xlink" xlink:title="large subunit ribosomal RNA" id="ABBRID0EKXBM" xlink:type="simple">LSU</abbrev>: <ext-link xmlns:xlink="http://www.w3.org/1999/xlink" xlink:href="PQ810743" ext-link-type="gen" xlink:type="simple">PQ810743</ext-link>).</p></tp:treatment-sec><tp:treatment-sec sec-type="notes" id="SECID0ETXBM"><title>Notes.</title><p><italic><tp:taxon-name><tp:taxon-name-part taxon-name-part-type="genus" reg="Pluteus">Pluteus</tp:taxon-name-part><tp:taxon-name-part taxon-name-part-type="species" reg="velutinus">velutinus</tp:taxon-name-part></tp:taxon-name></italic> was found in India and, in subsequent years, in Brazil, Mongolia, Russia and Italy (<xref ref-type="bibr" rid="B44">Malysheva et al. 2016</xref>; <xref ref-type="bibr" rid="B10">Ferisin and Dovana 2018</xref>). The original description reported basidiospores 5.5–9.5 × 5–7.0 µm, Q = 1.17–1.50 µm. Our measurements are within the range of the original description and are closer to the data from the Russia (Siberian) collection: 5.7–6.5(–7.5) × 5.4–6.0(–6.3) µm, Q = 1.00–1.16 (–1.20) µm (<xref ref-type="bibr" rid="B44">Malysheva et al. 2016</xref>).</p><p>In the phylogenetic tree, the sequences of the two specimens taken from China clustered in the same branch with the type specimen with high support (<abbrev xmlns:xlink="http://www.w3.org/1999/xlink" xlink:title="Maximum Likelihood Bootstrap" id="ABBRID0ESYBM" xlink:type="simple">MLB</abbrev> = 99, BPP = 1, Fig. <xref ref-type="fig" rid="F2">2</xref>). The results of the morphology and phylogenetic tree identified it as <italic><tp:taxon-name><tp:taxon-name-part taxon-name-part-type="genus" reg="Pluteus">P.</tp:taxon-name-part><tp:taxon-name-part taxon-name-part-type="species" reg="velutinus">velutinus</tp:taxon-name-part></tp:taxon-name></italic>, and here we treat this species as a common species.</p><fig id="F16" position="float" orientation="portrait"><object-id xmlns:xlink="http://www.w3.org/1999/xlink" content-type="doi" xlink:type="simple">10.3897/imafungus.16.154329.figure16</object-id><object-id xmlns:xlink="http://www.w3.org/1999/xlink" content-type="arpha" xlink:type="simple">963463CA-76DC-5B4C-A7FA-C90F900CD47C</object-id><label>Figure 16.</label><caption><p>A. Macroscopic characteristics of <italic><tp:taxon-name><tp:taxon-name-part taxon-name-part-type="genus" reg="Pluteus">Pluteus</tp:taxon-name-part><tp:taxon-name-part taxon-name-part-type="species" reg="velutinus">velutinus</tp:taxon-name-part></tp:taxon-name></italic>. B. Caulocystidia. C. Basidiospores. D. Pleurocystidia. E. Cheilocystidia. F. Pileipellis elements. Scale bars: 1 cm (A); 5 µm (C); 10 µm (B, D, E); 20 µm (F).</p></caption><graphic xmlns:xlink="http://www.w3.org/1999/xlink" xlink:href="imafungus-16-e154329-g016.jpg" position="float" orientation="portrait" xlink:type="simple" id="oo_1383984.jpg"><uri content-type="original_file" xlink:type="simple">https://binary.pensoft.net/fig/1383984</uri></graphic></fig></tp:treatment-sec><tp:treatment-sec><!--Section generated to contain objects referenced in tp:taxon-treatment.--><fig id="F6" position="float" orientation="portrait"><object-id xmlns:xlink="http://www.w3.org/1999/xlink" content-type="doi" xlink:type="simple">10.3897/imafungus.16.154329.figure6</object-id><object-id xmlns:xlink="http://www.w3.org/1999/xlink" content-type="arpha" xlink:type="simple">0AA95674-F1F9-5FB7-90DC-80613BAB8551</object-id><label>Figure 6.</label><caption><p>Basidiomata features. A, B. <italic><tp:taxon-name><tp:taxon-name-part taxon-name-part-type="genus" reg="Pluteus">Pluteus</tp:taxon-name-part><tp:taxon-name-part taxon-name-part-type="species" reg="albivillus">albivillus</tp:taxon-name-part></tp:taxon-name></italic> (FJAU66613). C–G. <italic><tp:taxon-name><tp:taxon-name-part taxon-name-part-type="genus" reg="Pluteus">P.</tp:taxon-name-part><tp:taxon-name-part taxon-name-part-type="species" reg="baishanzuensis">baishanzuensis</tp:taxon-name-part></tp:taxon-name></italic> (C, D. FJAU66621, E–G. FJAU66622). H–J. <italic><tp:taxon-name><tp:taxon-name-part taxon-name-part-type="genus" reg="Pluteus">P.</tp:taxon-name-part><tp:taxon-name-part taxon-name-part-type="species" reg="velutinus">velutinus</tp:taxon-name-part></tp:taxon-name></italic> (H. FJAU66619, I, J. FJAU66620). K, L. <italic><tp:taxon-name><tp:taxon-name-part taxon-name-part-type="genus" reg="Pluteus">P.</tp:taxon-name-part><tp:taxon-name-part taxon-name-part-type="species" reg="longistriatus">longistriatus</tp:taxon-name-part></tp:taxon-name></italic> (FJAU66596). A, B, K, L. Photos by Zheng-Xiang Qi. C–G. Photos by Rui-Peng Liu. H–J. Photos by Gu Rao. Scale bars: 1 cm.</p></caption><graphic xmlns:xlink="http://www.w3.org/1999/xlink" xlink:href="imafungus-16-e154329-g006.jpg" position="float" orientation="portrait" xlink:type="simple" id="oo_1383974.jpg"><uri content-type="original_file" xlink:type="simple">https://binary.pensoft.net/fig/1383974</uri></graphic></fig><fig id="F2" position="float" orientation="portrait"><object-id xmlns:xlink="http://www.w3.org/1999/xlink" content-type="doi" xlink:type="simple">10.3897/imafungus.16.154329.figure2</object-id><object-id xmlns:xlink="http://www.w3.org/1999/xlink" content-type="arpha" xlink:type="simple">7D8D2FDD-40FD-5ACA-AE4A-AF99F0F92BD0</object-id><label>Figure 2.</label><caption><p>Phylogenetic tree of the /<italic>plautus</italic> clade of the <tp:taxon-name><tp:taxon-name-part taxon-name-part-type="infraspecific-rank">sect.</tp:taxon-name-part><tp:taxon-name-part taxon-name-part-type="section" reg="Hispidoderma">Hispidoderma</tp:taxon-name-part></tp:taxon-name>. The best tree from the ML and BI analysis of the <abbrev xmlns:xlink="http://www.w3.org/1999/xlink" xlink:title="internal transcribed spacer" id="ABBRID0EQMEK" xlink:type="simple">ITS</abbrev>+<italic>tef1</italic> dataset. The two values of internal nodes respectively represent the Maximum Likelihood bootstrap (MLBP)/Bayesian posterior probability (BIPP). Nodes with a bootstrap probability (BP) ≥ 80 and a Bayesian posterior probability (PP) ≥ 0.80 are indicated in the phylogram. This study species is in bold and red font.</p></caption><graphic xmlns:xlink="http://www.w3.org/1999/xlink" xlink:href="imafungus-16-e154329-g002.jpg" position="float" orientation="portrait" xlink:type="simple" id="oo_1383970.jpg"><uri content-type="original_file" xlink:type="simple">https://binary.pensoft.net/fig/1383970</uri></graphic></fig></tp:treatment-sec><ref-list><ref id="B44"><mixed-citation xmlns:xlink="http://www.w3.org/1999/xlink" xlink:type="simple"><person-group><name name-style="western"><surname>Malysheva</surname><given-names>EF</given-names></name><name name-style="western"><surname>Malysheva</surname><given-names>VF</given-names></name><name name-style="western"><surname>Justo</surname><given-names>A</given-names></name></person-group> (<year>2016</year>) <article-title>Observations on <italic><tp:taxon-name><tp:taxon-name-part taxon-name-part-type="genus">Pluteus</tp:taxon-name-part></tp:taxon-name> (<tp:taxon-name><tp:taxon-name-part taxon-name-part-type="family">Pluteaceae</tp:taxon-name-part></tp:taxon-name>)</italic> diversity in South Siberia, Russia: Morphological and molecular data.</article-title><source>Mycological Progress</source><volume>15</volume>: <fpage>861</fpage>–<lpage>882</lpage>. <ext-link xlink:href="10.1007/s11557-016-1215-7" ext-link-type="doi" xlink:type="simple">https://doi.org/10.1007/s11557-016-1215-7</ext-link></mixed-citation></ref><ref id="B10"><mixed-citation xmlns:xlink="http://www.w3.org/1999/xlink" xlink:type="simple"><person-group><name name-style="western"><surname>Ferisin</surname><given-names>G</given-names></name><name name-style="western"><surname>Dovana</surname><given-names>F</given-names></name></person-group> (<year>2018</year>) IL Genere <italic><tp:taxon-name><tp:taxon-name-part taxon-name-part-type="genus">Pluteus</tp:taxon-name-part></tp:taxon-name></italic>, <tp:taxon-name><tp:taxon-name-part taxon-name-part-type="infraspecific-rank">sect.</tp:taxon-name-part><tp:taxon-name-part taxon-name-part-type="section">Hispidoderma</tp:taxon-name-part></tp:taxon-name>. (1): 23–51.</mixed-citation></ref></ref-list></tp:taxon-treatment>
