# Supplementary material for: ﻿Integrating morphology, phylogeny, substrate, and distribution: clarifying the major phylogenetic framework of Pluteussect.Hispidoderma (Agaricales, Pluteaceae) and describing 18 species
Source: IMA Fungus. 2025 Jul 29;16:e154329. doi: 10.3897/imafungus.16.154329 (PMC12326178; doi:10.3897/imafungus.16.154329)
Supplement: XML Treatment for Pluteus longistriatus [file imafungus.16.154329-treatment10.xml]

<!DOCTYPE tp:taxon-treatment
  PUBLIC "-//TaxonX//DTD Taxonomic Treatment Publishing DTD v0 20100105//EN" "tax-treatment-NSO.dtd">
<tp:taxon-treatment xmlns:tp="http://www.plazi.org/taxpub"><tp:treatment-meta><kwd-group><label>Taxon classification</label><kwd>
                  <named-content content-type="kingdom">Fungi</named-content>
                </kwd><kwd>
                  <named-content content-type="order">Agaricales</named-content>
                </kwd><kwd>
                  <named-content content-type="family">Pluteaceae</named-content>
                </kwd></kwd-group><mixed-citation publication-type="journal"><person-group><name><surname>Qi</surname><given-names>Zheng-Xiang</given-names></name><name><surname>Wang</surname><given-names>Li-Bo</given-names></name><name><surname>Qian</surname><given-names>Ke-Qing</given-names></name><name><surname>Shi</surname><given-names>Li-Li</given-names></name><name><surname>Hu</surname><given-names>Jia-Jun</given-names></name><name><surname>Tuo</surname><given-names>Yong-Lan</given-names></name><name><surname>Rao</surname><given-names>Gu</given-names></name><name><surname>Samwel Jacob</surname><given-names>Muharagi</given-names></name><name><surname>Liu</surname><given-names>Rui-Peng</given-names></name><name><surname>Liu</surname><given-names>Ming-Hao</given-names></name><name><surname>Guo</surname><given-names>Di-Zhe</given-names></name><name><surname>Liu</surname><given-names>Ya-Jie</given-names></name><name><surname>Zhang</surname><given-names>Bo</given-names></name><name><surname>Li</surname><given-names>Xiao</given-names></name><name><surname>Li</surname><given-names>Yu</given-names></name></person-group><article-title>﻿Integrating morphology, phylogeny, substrate, and distribution: clarifying the major phylogenetic framework of <tp:taxon-name><tp:taxon-name-part taxon-name-part-type="genus" reg="Pluteus">Pluteus</tp:taxon-name-part><tp:taxon-name-part taxon-name-part-type="infraspecific-rank">sect.</tp:taxon-name-part><tp:taxon-name-part taxon-name-part-type="section" reg="Hispidoderma">Hispidoderma</tp:taxon-name-part></tp:taxon-name> (<italic><tp:taxon-name><tp:taxon-name-part taxon-name-part-type="order">Agaricales</tp:taxon-name-part></tp:taxon-name></italic>, <italic><tp:taxon-name><tp:taxon-name-part taxon-name-part-type="family">Pluteaceae</tp:taxon-name-part></tp:taxon-name></italic>) and describing 18 species</article-title><source>IMA Fungus</source><day>29</day><month>07</month><year>2025</year><volume>16</volume><pub-id pub-id-type="doi">10.3897/imafungus.16.154329</pub-id></mixed-citation></tp:treatment-meta><tp:nomenclature><label>﻿</label><tp:taxon-name>
                <object-id xmlns:xlink="http://www.w3.org/1999/xlink" content-type="arpha" xlink:type="simple">A75D4DD2-4403-538C-86B0-E16639CA1164</object-id>
                <tp:taxon-name-part taxon-name-part-type="genus" reg="Pluteus">Pluteus</tp:taxon-name-part>
                <tp:taxon-name-part taxon-name-part-type="species" reg="longistriatus">longistriatus</tp:taxon-name-part>
              </tp:taxon-name><tp:taxon-authority>(Peck) Peck, Ann. Rep. N.Y. St. Mus. nat. Hist. 38: 137 (1885)</tp:taxon-authority><xref ref-type="fig" rid="F6">Figs 6K, L</xref><xref ref-type="fig" rid="F17">, 17</xref></tp:nomenclature><tp:treatment-sec sec-type="description" id="SECID0EK2BM"><title>Description.</title><p>Basidiomata medium-sized. Pileus 31–35 mm diam; hemispherical to plano-convex, smooth, surface brownish-brown (5.0YR 6/10), darker in the center (5.0YR 4/10), with brown longitudinal striate extending from the middle to the margin. Lamellae dirty white (5.0YR 9/4), free, relatively crowded, thick, unequal, slightly ventricose, 2–4 mm wide, with even edges. Stipe 26–31 × 3–5 mm, cylindrical, slightly thicker at the base, fibrous, with white longitudinal fibrils on the surface (5.0YR 9/2). Odorless. Spore prints pink.</p><p>Basidiospores [60, 3, 1] (–6.0)6.5–7.0(–7.5) × 5.0–6.0(–6.5) μm, avL × avW = 6.7–7.0 × 5.8–6.1 µm, Q = 1.03–1.25 μm, avQ = 1.06–1.15 μm, globose to subglobose, or broadly ellipsoid, slightly pinkish, smooth, thin-walled or slightly thick. Basidia 25–31 × 9–11 μm, broadly rod-shaped or clavate, thin-walled, 4-sterigmate, hyaline. Pleurocystidia 55–88 × 16–27 μm, numerous, scattered, fusiform or narrowly utriform, apically obtusely rounded, thin-walled, smooth, hyaline. Lamellar edge sterile. Cheilocystidia 41–76 × 18–25 μm, abundant, clustered, narrowly clavate to clavate or long clavate, thin-walled, hyaline. Pileipellis a hymeniderm, with terminal elements 60–114 × 19–28 μm, broadly clavate or fusiform, thin-walled, with brown intracellular pigment. Stipitipellis a cutis, hyphae 4–11 µm diam, cylindrical, hyaline, thin-walled. Caulocystidia 29–72 × 12–26 μm, numerous, occurring in clusters, clavate to oblong-clavate, or fusiform, apically obtuse or mucronate, hyaline, thin-walled. Clamp connections absent in all tissues.</p></tp:treatment-sec><tp:treatment-sec sec-type="habitat" id="SECID0EQ2BM"><title>Habitat.</title><p>Scattered on rotting wood in poplar forests (<italic><tp:taxon-name><tp:taxon-name-part taxon-name-part-type="genus" reg="Populus">Populus</tp:taxon-name-part><tp:taxon-name-part taxon-name-part-type="species" reg="talassica">talassica</tp:taxon-name-part></tp:taxon-name></italic>).</p></tp:treatment-sec><tp:treatment-sec sec-type="distribution" id="SECID0EB3BM"><title>World distribution.</title><p>USA, Paraguay, Brazil, Argentina (<xref ref-type="bibr" rid="B21">Justo et al. 2011a</xref>; <xref ref-type="bibr" rid="B9">Ferisin and Dovana 2016</xref>; <xref ref-type="bibr" rid="B6">Campi et al. 2019</xref>), China (<xref ref-type="bibr" rid="B87">Xu 2016</xref>).</p></tp:treatment-sec><tp:treatment-sec sec-type="distribution" id="SECID0EX3BM"><title>China distribution.</title><p>Yunnan Province, Jilin Province (<xref ref-type="bibr" rid="B87">Xu 2016</xref>).</p></tp:treatment-sec><tp:treatment-sec sec-type="material" id="SECID0EB4BM"><title>Additional specimens examined.</title><p>CHINA • Jilin Province, Changchun City, Jilin Agricultural University. Scattered on rotting wood in poplar forests (<italic><tp:taxon-name><tp:taxon-name-part taxon-name-part-type="genus" reg="Populus">Populus</tp:taxon-name-part><tp:taxon-name-part taxon-name-part-type="species" reg="talassica">talassica</tp:taxon-name-part></tp:taxon-name></italic>); <named-content xmlns:xlink="http://www.w3.org/1999/xlink" content-type="dwc:verbatimCoordinates" xlink:type="simple"><named-content content-type="geo-json" specific-use="{&#34;type&#34;:&#34;Point&#34;,&#34;coordinates&#34;:[82.809511,42.301847]}" id="NCID0EV4BM" xlink:type="simple">42°17'66.65"N, 82°47'94.24"E</named-content></named-content>, alt. 253 m, 10 July 2021, Z.X. Qi, Z.H. Zhang, FJAU66596 (Collection no.: Qi 302) (<abbrev xmlns:xlink="http://www.w3.org/1999/xlink" xlink:title="internal transcribed spacer" id="ABBRID0E14BM" xlink:type="simple">ITS</abbrev>: <ext-link xmlns:xlink="http://www.w3.org/1999/xlink" xlink:href="PP516605" ext-link-type="gen" xlink:type="simple">PP516605</ext-link>, <abbrev xmlns:xlink="http://www.w3.org/1999/xlink" xlink:title="large subunit ribosomal RNA" id="ABBRID0ED5BM" xlink:type="simple">LSU</abbrev>: <ext-link xmlns:xlink="http://www.w3.org/1999/xlink" xlink:href="PP516655" ext-link-type="gen" xlink:type="simple">PP516655</ext-link>).</p></tp:treatment-sec><tp:treatment-sec sec-type="notes" id="SECID0EM5BM"><title>Notes.</title><p><italic><tp:taxon-name><tp:taxon-name-part taxon-name-part-type="genus" reg="Pluteus">Pluteus</tp:taxon-name-part><tp:taxon-name-part taxon-name-part-type="species" reg="longistriatus">longistriatus</tp:taxon-name-part></tp:taxon-name></italic> is mainly characterized by a brown, smooth pileus with a distinctly brown and long radial stripe on the surface, extending from the center to the margin (<xref ref-type="bibr" rid="B9">Ferisin and Dovana 2016</xref>; <xref ref-type="bibr" rid="B6">Campi et al. 2019</xref>).</p><p><italic><tp:taxon-name><tp:taxon-name-part taxon-name-part-type="genus" reg="Pluteus">P.</tp:taxon-name-part><tp:taxon-name-part taxon-name-part-type="species" reg="longistriatus">longistriatus</tp:taxon-name-part></tp:taxon-name></italic> is similar to <italic><tp:taxon-name><tp:taxon-name-part taxon-name-part-type="genus" reg="Pluteus">P.</tp:taxon-name-part><tp:taxon-name-part taxon-name-part-type="species" reg="heteromarginatus">heteromarginatus</tp:taxon-name-part></tp:taxon-name></italic> in macromorphology, differing only in the shape of the pleuro, cheilo, and caulocystidia. <italic><tp:taxon-name><tp:taxon-name-part taxon-name-part-type="genus" reg="Pluteus">P.</tp:taxon-name-part><tp:taxon-name-part taxon-name-part-type="species" reg="longistriatus">longistriatus</tp:taxon-name-part></tp:taxon-name></italic> has pleurocystidia fusiform or narrowly utriform, apically obtusely rounded, cheilocystidia narrowly clavate to clavate or long clavate, and clavate to oblong-clavate, or fusiform caulocystidia. In contrast, <italic><tp:taxon-name><tp:taxon-name-part taxon-name-part-type="genus" reg="Pluteus">P.</tp:taxon-name-part><tp:taxon-name-part taxon-name-part-type="species" reg="heteromarginatus">heteromarginatus</tp:taxon-name-part></tp:taxon-name></italic> contains pleurocystidia with elongated apexes or an apical flexuous excrescence (5–10 µm long), cheilocystidia (narrowly) clavate, narrowly utriform, or more rarely obovoid, and fusiform or lageniform caulocystidia (<xref ref-type="bibr" rid="B21">Justo et al. 2011a</xref>). <italic><tp:taxon-name><tp:taxon-name-part taxon-name-part-type="genus" reg="Pluteus">P.</tp:taxon-name-part><tp:taxon-name-part taxon-name-part-type="species" reg="longistriatus">longistriatus</tp:taxon-name-part></tp:taxon-name></italic> is confused with <italic><tp:taxon-name><tp:taxon-name-part taxon-name-part-type="genus" reg="Pluteus">P.</tp:taxon-name-part><tp:taxon-name-part taxon-name-part-type="species" reg="atriavellaneus">atriavellaneus</tp:taxon-name-part></tp:taxon-name></italic> Murrill, which is characterized by the presence of brown pileus, with striped margins. On the other hand, the basidiospores of <italic><tp:taxon-name><tp:taxon-name-part taxon-name-part-type="genus" reg="Pluteus">P.</tp:taxon-name-part><tp:taxon-name-part taxon-name-part-type="species" reg="atriavellaneus">atriavellaneus</tp:taxon-name-part></tp:taxon-name></italic> are subglobose, slightly larger, and 7.0–8.0 μm in diameter (<xref ref-type="bibr" rid="B6">Campi et al. 2019</xref>).</p><p>According to the phylogenetic analyses, <italic><tp:taxon-name><tp:taxon-name-part taxon-name-part-type="genus" reg="Pluteus">P.</tp:taxon-name-part><tp:taxon-name-part taxon-name-part-type="species" reg="longistriatus">longistriatus</tp:taxon-name-part></tp:taxon-name></italic> specimen FJAU66596 from China clustered with specimens from Russia and South Korea with high support (<abbrev xmlns:xlink="http://www.w3.org/1999/xlink" xlink:title="Maximum Likelihood Bootstrap" id="ABBRID0EJCCM" xlink:type="simple">MLB</abbrev> = 100, BPP = 1, Fig. <xref ref-type="fig" rid="F2">2</xref>).</p><fig id="F17" position="float" orientation="portrait"><object-id xmlns:xlink="http://www.w3.org/1999/xlink" content-type="doi" xlink:type="simple">10.3897/imafungus.16.154329.figure17</object-id><object-id xmlns:xlink="http://www.w3.org/1999/xlink" content-type="arpha" xlink:type="simple">9EBA0A6D-9DA5-5BA8-8DFE-907C06D0F864</object-id><label>Figure 17.</label><caption><p>A. Macroscopic characteristics of <italic><tp:taxon-name><tp:taxon-name-part taxon-name-part-type="genus" reg="Pluteus">Pluteus</tp:taxon-name-part><tp:taxon-name-part taxon-name-part-type="species" reg="longistriatus">longistriatus</tp:taxon-name-part></tp:taxon-name></italic>. B. Caulocystidia. C. Basidiospores. D. Pleurocystidia. E. Cheilocystidia. F. Pileipellis elements. Scale bars: 1 cm (A); 10 µm (C–E); 20 µm (B, F).</p></caption><graphic xmlns:xlink="http://www.w3.org/1999/xlink" xlink:href="imafungus-16-e154329-g017.jpg" position="float" orientation="portrait" xlink:type="simple" id="oo_1383985.jpg"><uri content-type="original_file" xlink:type="simple">https://binary.pensoft.net/fig/1383985</uri></graphic></fig></tp:treatment-sec><tp:treatment-sec><!--Section generated to contain objects referenced in tp:taxon-treatment.--><fig id="F6" position="float" orientation="portrait"><object-id xmlns:xlink="http://www.w3.org/1999/xlink" content-type="doi" xlink:type="simple">10.3897/imafungus.16.154329.figure6</object-id><object-id xmlns:xlink="http://www.w3.org/1999/xlink" content-type="arpha" xlink:type="simple">0AA95674-F1F9-5FB7-90DC-80613BAB8551</object-id><label>Figure 6.</label><caption><p>Basidiomata features. A, B. <italic><tp:taxon-name><tp:taxon-name-part taxon-name-part-type="genus" reg="Pluteus">Pluteus</tp:taxon-name-part><tp:taxon-name-part taxon-name-part-type="species" reg="albivillus">albivillus</tp:taxon-name-part></tp:taxon-name></italic> (FJAU66613). C–G. <italic><tp:taxon-name><tp:taxon-name-part taxon-name-part-type="genus" reg="Pluteus">P.</tp:taxon-name-part><tp:taxon-name-part taxon-name-part-type="species" reg="baishanzuensis">baishanzuensis</tp:taxon-name-part></tp:taxon-name></italic> (C, D. FJAU66621, E–G. FJAU66622). H–J. <italic><tp:taxon-name><tp:taxon-name-part taxon-name-part-type="genus" reg="Pluteus">P.</tp:taxon-name-part><tp:taxon-name-part taxon-name-part-type="species" reg="velutinus">velutinus</tp:taxon-name-part></tp:taxon-name></italic> (H. FJAU66619, I, J. FJAU66620). K, L. <italic><tp:taxon-name><tp:taxon-name-part taxon-name-part-type="genus" reg="Pluteus">P.</tp:taxon-name-part><tp:taxon-name-part taxon-name-part-type="species" reg="longistriatus">longistriatus</tp:taxon-name-part></tp:taxon-name></italic> (FJAU66596). A, B, K, L. Photos by Zheng-Xiang Qi. C–G. Photos by Rui-Peng Liu. H–J. Photos by Gu Rao. Scale bars: 1 cm.</p></caption><graphic xmlns:xlink="http://www.w3.org/1999/xlink" xlink:href="imafungus-16-e154329-g006.jpg" position="float" orientation="portrait" xlink:type="simple" id="oo_1383974.jpg"><uri content-type="original_file" xlink:type="simple">https://binary.pensoft.net/fig/1383974</uri></graphic></fig><fig id="F2" position="float" orientation="portrait"><object-id xmlns:xlink="http://www.w3.org/1999/xlink" content-type="doi" xlink:type="simple">10.3897/imafungus.16.154329.figure2</object-id><object-id xmlns:xlink="http://www.w3.org/1999/xlink" content-type="arpha" xlink:type="simple">7D8D2FDD-40FD-5ACA-AE4A-AF99F0F92BD0</object-id><label>Figure 2.</label><caption><p>Phylogenetic tree of the /<italic>plautus</italic> clade of the <tp:taxon-name><tp:taxon-name-part taxon-name-part-type="infraspecific-rank">sect.</tp:taxon-name-part><tp:taxon-name-part taxon-name-part-type="section" reg="Hispidoderma">Hispidoderma</tp:taxon-name-part></tp:taxon-name>. The best tree from the ML and BI analysis of the <abbrev xmlns:xlink="http://www.w3.org/1999/xlink" xlink:title="internal transcribed spacer" id="ABBRID0EQMEK" xlink:type="simple">ITS</abbrev>+<italic>tef1</italic> dataset. The two values of internal nodes respectively represent the Maximum Likelihood bootstrap (MLBP)/Bayesian posterior probability (BIPP). Nodes with a bootstrap probability (BP) ≥ 80 and a Bayesian posterior probability (PP) ≥ 0.80 are indicated in the phylogram. This study species is in bold and red font.</p></caption><graphic xmlns:xlink="http://www.w3.org/1999/xlink" xlink:href="imafungus-16-e154329-g002.jpg" position="float" orientation="portrait" xlink:type="simple" id="oo_1383970.jpg"><uri content-type="original_file" xlink:type="simple">https://binary.pensoft.net/fig/1383970</uri></graphic></fig></tp:treatment-sec><ref-list><ref id="B21"><mixed-citation xmlns:xlink="http://www.w3.org/1999/xlink" xlink:type="simple"><person-group><name name-style="western"><surname>Justo</surname><given-names>A</given-names></name><name name-style="western"><surname>Minnis</surname><given-names>AM</given-names></name><etal/></person-group> (<year>2011a</year>) <article-title>Species recognition in <italic><tp:taxon-name><tp:taxon-name-part taxon-name-part-type="genus">Pluteus</tp:taxon-name-part></tp:taxon-name></italic> and <italic><tp:taxon-name><tp:taxon-name-part taxon-name-part-type="genus">Volvopluteus</tp:taxon-name-part></tp:taxon-name></italic> (<italic><tp:taxon-name><tp:taxon-name-part taxon-name-part-type="family">Pluteaceae</tp:taxon-name-part></tp:taxon-name></italic>, <italic><tp:taxon-name><tp:taxon-name-part taxon-name-part-type="order">Agaricales</tp:taxon-name-part></tp:taxon-name></italic>): morphology, geography and phylogeny.</article-title><source>Mycological Progress</source><volume>10</volume>(<issue>4</issue>): <fpage>453</fpage>–<lpage>479</lpage>. <ext-link xlink:href="10.1007/s11557-010-0716-z" ext-link-type="doi" xlink:type="simple">https://doi.org/10.1007/s11557-010-0716-z</ext-link></mixed-citation></ref><ref id="B9"><mixed-citation xmlns:xlink="http://www.w3.org/1999/xlink" xlink:type="simple"><person-group><name name-style="western"><surname>Ferisin</surname><given-names>G</given-names></name><name name-style="western"><surname>Dovana</surname><given-names>F</given-names></name></person-group> (<year>2016</year>) <article-title><italic><tp:taxon-name><tp:taxon-name-part taxon-name-part-type="genus">Pluteus</tp:taxon-name-part><tp:taxon-name-part taxon-name-part-type="species">longistriatus</tp:taxon-name-part></tp:taxon-name></italic>, an exotic species found in Friuli Venezia Giulia.</article-title><source>Micol Veget Medit</source><volume>31</volume>(<issue>1</issue>): <fpage>45</fpage>–<lpage>52</lpage>.</mixed-citation></ref><ref id="B6"><mixed-citation xmlns:xlink="http://www.w3.org/1999/xlink" xlink:type="simple"><person-group><name name-style="western"><surname>Campi</surname><given-names>MG</given-names></name><name name-style="western"><surname>Maubet</surname><given-names>Y</given-names></name><etal/></person-group> (<year>2019</year>) <article-title><italic><tp:taxon-name><tp:taxon-name-part taxon-name-part-type="genus">Pluteus</tp:taxon-name-part></tp:taxon-name></italic> Fr. (<italic><tp:taxon-name><tp:taxon-name-part taxon-name-part-type="family">Pluteaceae</tp:taxon-name-part></tp:taxon-name></italic>, <italic><tp:taxon-name><tp:taxon-name-part taxon-name-part-type="order">Agaricales</tp:taxon-name-part></tp:taxon-name></italic>) in Paraguay: morphological studies and new records.</article-title><source>Check List</source><volume>15</volume>(<issue>2</issue>): <fpage>313</fpage>–<lpage>322</lpage>. <ext-link xlink:href="10.15560/15.2.313" ext-link-type="doi" xlink:type="simple">https://doi.org/10.15560/15.2.313</ext-link></mixed-citation></ref><ref id="B87"><mixed-citation xmlns:xlink="http://www.w3.org/1999/xlink" xlink:type="simple"><person-group><name name-style="western"><surname>Xu</surname><given-names>J</given-names></name></person-group> (<year>2016</year>) Taxonomy of <italic><tp:taxon-name><tp:taxon-name-part taxon-name-part-type="genus">Pluteus</tp:taxon-name-part></tp:taxon-name></italic> and <italic><tp:taxon-name><tp:taxon-name-part taxon-name-part-type="genus">Volvariella</tp:taxon-name-part></tp:taxon-name></italic> from China. PhD Thesis, South China University of Technology, Guangzhou, China.</mixed-citation></ref></ref-list></tp:taxon-treatment>
