# Supplementary material for: ﻿Integrating morphology, phylogeny, substrate, and distribution: clarifying the major phylogenetic framework of Pluteussect.Hispidoderma (Agaricales, Pluteaceae) and describing 18 species
Source: IMA Fungus. 2025 Jul 29;16:e154329. doi: 10.3897/imafungus.16.154329 (PMC12326178; doi:10.3897/imafungus.16.154329)
Supplement: XML Treatment for Pluteus umbrosus [file imafungus.16.154329-treatment12.xml]

<!DOCTYPE tp:taxon-treatment
  PUBLIC "-//TaxonX//DTD Taxonomic Treatment Publishing DTD v0 20100105//EN" "tax-treatment-NSO.dtd">
<tp:taxon-treatment xmlns:tp="http://www.plazi.org/taxpub"><tp:treatment-meta><kwd-group><label>Taxon classification</label><kwd>
                  <named-content content-type="kingdom">Fungi</named-content>
                </kwd><kwd>
                  <named-content content-type="order">Agaricales</named-content>
                </kwd><kwd>
                  <named-content content-type="family">Pluteaceae</named-content>
                </kwd></kwd-group><mixed-citation publication-type="journal"><person-group><name><surname>Qi</surname><given-names>Zheng-Xiang</given-names></name><name><surname>Wang</surname><given-names>Li-Bo</given-names></name><name><surname>Qian</surname><given-names>Ke-Qing</given-names></name><name><surname>Shi</surname><given-names>Li-Li</given-names></name><name><surname>Hu</surname><given-names>Jia-Jun</given-names></name><name><surname>Tuo</surname><given-names>Yong-Lan</given-names></name><name><surname>Rao</surname><given-names>Gu</given-names></name><name><surname>Samwel Jacob</surname><given-names>Muharagi</given-names></name><name><surname>Liu</surname><given-names>Rui-Peng</given-names></name><name><surname>Liu</surname><given-names>Ming-Hao</given-names></name><name><surname>Guo</surname><given-names>Di-Zhe</given-names></name><name><surname>Liu</surname><given-names>Ya-Jie</given-names></name><name><surname>Zhang</surname><given-names>Bo</given-names></name><name><surname>Li</surname><given-names>Xiao</given-names></name><name><surname>Li</surname><given-names>Yu</given-names></name></person-group><article-title>﻿Integrating morphology, phylogeny, substrate, and distribution: clarifying the major phylogenetic framework of <tp:taxon-name><tp:taxon-name-part taxon-name-part-type="genus" reg="Pluteus">Pluteus</tp:taxon-name-part><tp:taxon-name-part taxon-name-part-type="infraspecific-rank">sect.</tp:taxon-name-part><tp:taxon-name-part taxon-name-part-type="section" reg="Hispidoderma">Hispidoderma</tp:taxon-name-part></tp:taxon-name> (<italic><tp:taxon-name><tp:taxon-name-part taxon-name-part-type="order">Agaricales</tp:taxon-name-part></tp:taxon-name></italic>, <italic><tp:taxon-name><tp:taxon-name-part taxon-name-part-type="family">Pluteaceae</tp:taxon-name-part></tp:taxon-name></italic>) and describing 18 species</article-title><source>IMA Fungus</source><day>29</day><month>07</month><year>2025</year><volume>16</volume><pub-id pub-id-type="doi">10.3897/imafungus.16.154329</pub-id></mixed-citation></tp:treatment-meta><tp:nomenclature><label>﻿</label><tp:taxon-name>
                <object-id xmlns:xlink="http://www.w3.org/1999/xlink" content-type="arpha" xlink:type="simple">B6C6604D-B203-507D-818D-D2DA1D675417</object-id>
                <tp:taxon-name-part taxon-name-part-type="genus" reg="Pluteus">Pluteus</tp:taxon-name-part>
                <tp:taxon-name-part taxon-name-part-type="species" reg="umbrosus">umbrosus</tp:taxon-name-part>
              </tp:taxon-name><tp:taxon-authority>(Pers.) P. Kumm., Führ. Pilzk. (Zerbst) (1871: 98)</tp:taxon-authority><xref ref-type="fig" rid="F18">Figs 18D, E</xref><xref ref-type="fig" rid="F20">, 20</xref></tp:nomenclature><tp:treatment-sec sec-type="description" id="SECID0E3XCM"><title>Description.</title><p>Basidiomata large-sized. Pileus 50–52 mm diam; convex to hemispherical, with a low, broad umbo; surface reddish-brown (7.5YR 7/8), distributed with granular tan (7.5YR 5/10), dense and dark brown in the center (7.5YR 5/14), forming vein-like striate; margin crenulate, with small rounded or blunt teeth. Lamellae reddish-brown (2.5R 5/6), free, crowded, thick, unequal, slightly ventricose, 5–7 mm wide, with brown and even to flocculose edges; lamellar edge commonly with brown pigment. Stipe 43–48 × 5–8 mm, cylindrical, gradually thickening toward the base, fibrous, surface reddish-brown with tan granules (2.5YR 6/10). Odorless. Spore prints pink.</p><p>Basidiospores [200, 4, 1] 5.0–6.0(–7.0) × 4.5–5.0 μm, avL × avW = 5.8–6.0 × 5.3–5.6 µm, Q = 1.05–1.33 μm, avQ = 1.10–1.16 μm, subglobose to broadly ellipsoid, slightly pinkish, smooth, thin-walled. Basidia 26–30 × 6–10 μm, clavate, thin-walled, 4-sterigmate, and hyaline. Pleurocystidia 55–90 × 22–37 μm, abundant, scattered, fusiform to lageniform, often with tapering apex, or mucronate, 5–17 μm long, thin-walled, smooth, hyaline. Lamellar edge sterile. Cheilocystidia 41–75 × 14–20 μm, numerous, clustered, subfusiform to fusiform, or ventricose, with small irregular apical horns, 4–13 μm long, thin-walled, generally with brown intracellular pigment. Pileipellis a trichohymeniderm composed of narrowed fusiform and clavate elements, with terminal elements (51–)62–170(–190) × 9–27 μm, often grouped in clusters, pointed towards the apex, with brown intracellular pigment, thin and smooth. Stipitipellis a cutis, hyphae 5–13 µm diam, cylindrical, hyaline, thin-walled. Caulocystidia 53–125 × 10–24 μm, numerous, usually in clusters, cylindrical to slightly narrowly lageniform, rounded at apex, with brown to pale brown intracellular pigment, slightly thick-walled. Clamp connections absent in all tissues.</p></tp:treatment-sec><tp:treatment-sec sec-type="habitat" id="SECID0ECYCM"><title>Habitat.</title><p>Scattered on fallen wood with <italic><tp:taxon-name><tp:taxon-name-part taxon-name-part-type="genus" reg="Sphagnum">Sphagnum</tp:taxon-name-part></tp:taxon-name></italic> growing in broad-leaved forests.</p></tp:treatment-sec><tp:treatment-sec sec-type="distribution" id="SECID0EPYCM"><title>World distribution.</title><p>Denmark, Finland, Norway, Sweden (<xref ref-type="bibr" rid="B15">Heilmann-Clausen 2012</xref>), Germany (<xref ref-type="bibr" rid="B30">Krieglsteiner 2003</xref>; <xref ref-type="bibr" rid="B38">Ludwig 2007</xref>), Britain and Ireland (<xref ref-type="bibr" rid="B55">Orton 1986</xref>; <xref ref-type="bibr" rid="B34">Legon et al. 2005</xref>), Italy (<xref ref-type="bibr" rid="B4">Boccardo et al. 2008</xref>), Switzerland (<xref ref-type="bibr" rid="B5">Breitenbach and Kränzlin 1995</xref>), Netherlands (<xref ref-type="bibr" rid="B80">Vellinga 1990</xref>), Spain (<xref ref-type="bibr" rid="B21">Justo et al. 2011a</xref>), Russia (<xref ref-type="bibr" rid="B44">Malysheva et al. 2016</xref>), Turkey (<xref ref-type="bibr" rid="B29">Kaygusuz et al. 2019</xref>), China (<xref ref-type="bibr" rid="B87">Xu 2016</xref>).</p></tp:treatment-sec><tp:treatment-sec sec-type="distribution" id="SECID0EF1CM"><title>China distribution.</title><p>Northeast, North, Northwest, Southwest China.</p></tp:treatment-sec><tp:treatment-sec sec-type="material" id="SECID0EK1CM"><title>Additional specimens examined.</title><p>CHINA • Jilin Province, Changbai Mountain Old Mountain Gate; Scattered on fallen wood with <tp:taxon-name><tp:taxon-name-part taxon-name-part-type="genus" reg="Sphagnum">Sphagnum</tp:taxon-name-part></tp:taxon-name> growing in broad-leaved forests; 6 September 2019, J.J. Hu, FJAU66590 (Collection no.: Hu 5140) (<abbrev xmlns:xlink="http://www.w3.org/1999/xlink" xlink:title="internal transcribed spacer" id="ABBRID0EW1CM" xlink:type="simple">ITS</abbrev>: <ext-link xmlns:xlink="http://www.w3.org/1999/xlink" xlink:href="PP516604" ext-link-type="gen" xlink:type="simple">PP516604</ext-link>, <italic>tef1</italic>: <ext-link xmlns:xlink="http://www.w3.org/1999/xlink" xlink:href="PP928982" ext-link-type="gen" xlink:type="simple">PP928982</ext-link>).</p></tp:treatment-sec><tp:treatment-sec sec-type="notes" id="SECID0EG2CM"><title>Notes.</title><p><italic><tp:taxon-name><tp:taxon-name-part taxon-name-part-type="genus" reg="Pluteus">Pluteus</tp:taxon-name-part><tp:taxon-name-part taxon-name-part-type="species" reg="umbrosus">umbrosus</tp:taxon-name-part></tp:taxon-name></italic> is characterized by a texture on the pileus and stipe that is granular like fine flour or velvety with dark brown radial fibrils, a pileus center with a generally dark veined pattern, a brown flocculose stipe, and lamellae with a distinct brown edge (<xref ref-type="bibr" rid="B71">Singer 1956</xref>; <xref ref-type="bibr" rid="B55">Orton 1986</xref>; <xref ref-type="bibr" rid="B80">Vellinga 1990</xref>; <xref ref-type="bibr" rid="B29">Kaygusuz et al. 2019</xref>).</p><p>The general morphological characteristics are similar to those of <italic><tp:taxon-name><tp:taxon-name-part taxon-name-part-type="genus" reg="Pluteus">P.</tp:taxon-name-part><tp:taxon-name-part taxon-name-part-type="species" reg="umbrosoides">umbrosoides</tp:taxon-name-part></tp:taxon-name></italic> and <italic><tp:taxon-name><tp:taxon-name-part taxon-name-part-type="genus" reg="Pluteus">P.</tp:taxon-name-part><tp:taxon-name-part taxon-name-part-type="species" reg="granularis">granularis</tp:taxon-name-part></tp:taxon-name></italic>. However, morphologically, <italic><tp:taxon-name><tp:taxon-name-part taxon-name-part-type="genus" reg="Pluteus">P.</tp:taxon-name-part><tp:taxon-name-part taxon-name-part-type="species" reg="umbrosus">umbrosus</tp:taxon-name-part></tp:taxon-name></italic> has a brown lamellae edge, while the mature <italic><tp:taxon-name><tp:taxon-name-part taxon-name-part-type="genus" reg="Pluteus">P.</tp:taxon-name-part><tp:taxon-name-part taxon-name-part-type="species" reg="umbrosoides">umbrosoides</tp:taxon-name-part></tp:taxon-name></italic> and <italic><tp:taxon-name><tp:taxon-name-part taxon-name-part-type="genus" reg="Pluteus">P.</tp:taxon-name-part><tp:taxon-name-part taxon-name-part-type="species" reg="granularis">granularis</tp:taxon-name-part></tp:taxon-name></italic> do not have a pigmented lamella edge (<xref ref-type="bibr" rid="B29">Kaygusuz et al. 2019</xref>). Microscopically, <italic><tp:taxon-name><tp:taxon-name-part taxon-name-part-type="genus" reg="Pluteus">P.</tp:taxon-name-part><tp:taxon-name-part taxon-name-part-type="species" reg="umbrosus">umbrosus</tp:taxon-name-part></tp:taxon-name></italic> differs from <italic><tp:taxon-name><tp:taxon-name-part taxon-name-part-type="genus" reg="Pluteus">P.</tp:taxon-name-part><tp:taxon-name-part taxon-name-part-type="species" reg="granularis">granularis</tp:taxon-name-part></tp:taxon-name></italic> in having a slightly wider basidiospore size of 5.8–6.0 × 5.3–5.6 μm and very long pileipellis elements reaching over 270 μm. <italic><tp:taxon-name><tp:taxon-name-part taxon-name-part-type="genus" reg="Pluteus">P.</tp:taxon-name-part><tp:taxon-name-part taxon-name-part-type="species" reg="umbrosus">umbrosus</tp:taxon-name-part></tp:taxon-name></italic> has a pleurocystidia with 1–2 horns without apical mucilage, while <italic><tp:taxon-name><tp:taxon-name-part taxon-name-part-type="genus" reg="Pluteus">P.</tp:taxon-name-part><tp:taxon-name-part taxon-name-part-type="species" reg="granularis">granularis</tp:taxon-name-part></tp:taxon-name></italic> has a pleurocystidia with 1–3 horns with distinctly apical mucilage. Additionally, <italic><tp:taxon-name><tp:taxon-name-part taxon-name-part-type="genus" reg="Pluteus">P.</tp:taxon-name-part><tp:taxon-name-part taxon-name-part-type="species" reg="umbrosus">umbrosus</tp:taxon-name-part></tp:taxon-name></italic> can be distinguished from <italic><tp:taxon-name><tp:taxon-name-part taxon-name-part-type="genus" reg="Pluteus">P.</tp:taxon-name-part><tp:taxon-name-part taxon-name-part-type="species" reg="granularis">granularis</tp:taxon-name-part></tp:taxon-name></italic> by its caulocystidia, which have a broadly rounded apex (up to 27 μm in width) (<xref ref-type="bibr" rid="B29">Kaygusuz et al. 2019</xref>).</p><p>The phylogeny shows that <italic><tp:taxon-name><tp:taxon-name-part taxon-name-part-type="genus" reg="Pluteus">P.</tp:taxon-name-part><tp:taxon-name-part taxon-name-part-type="species" reg="umbrosus">umbrosus</tp:taxon-name-part></tp:taxon-name></italic> from China clustered in the same branch as <italic><tp:taxon-name><tp:taxon-name-part taxon-name-part-type="genus" reg="Pluteus">P.</tp:taxon-name-part><tp:taxon-name-part taxon-name-part-type="species" reg="umbrosus">umbrosus</tp:taxon-name-part></tp:taxon-name></italic> from Italy, Russia, and Turkey with high support (<abbrev xmlns:xlink="http://www.w3.org/1999/xlink" xlink:title="Maximum Likelihood Bootstrap" id="ABBRID0ECBDM" xlink:type="simple">MLB</abbrev> = 93, BPP = 0.92, Fig. <xref ref-type="fig" rid="F3">3</xref>). <italic><tp:taxon-name><tp:taxon-name-part taxon-name-part-type="genus" reg="Pluteus">P.</tp:taxon-name-part><tp:taxon-name-part taxon-name-part-type="species" reg="umbrosus">umbrosus</tp:taxon-name-part></tp:taxon-name></italic> is most closely related to <italic><tp:taxon-name><tp:taxon-name-part taxon-name-part-type="genus" reg="Pluteus">P.</tp:taxon-name-part><tp:taxon-name-part taxon-name-part-type="species" reg="granularis">granularis</tp:taxon-name-part></tp:taxon-name></italic>, they are sister groups, and their <abbrev xmlns:xlink="http://www.w3.org/1999/xlink" xlink:title="internal transcribed spacer" id="ABBRID0EACDM" xlink:type="simple">ITS</abbrev> genetic distance is 0.005 (SE = 0.003), <italic>tef1</italic> genetic distance is 0.006 (SE = 0.003).</p></tp:treatment-sec><tp:treatment-sec><!--Section generated to contain objects referenced in tp:taxon-treatment.--><fig id="F18" position="float" orientation="portrait"><object-id xmlns:xlink="http://www.w3.org/1999/xlink" content-type="doi" xlink:type="simple">10.3897/imafungus.16.154329.figure18</object-id><object-id xmlns:xlink="http://www.w3.org/1999/xlink" content-type="arpha" xlink:type="simple">7C5B29C4-D3DE-567B-940C-74687CDCE5E5</object-id><label>Figure 18.</label><caption><p>Basidiomata features. A–C. <italic><tp:taxon-name><tp:taxon-name-part taxon-name-part-type="genus" reg="Pluteus">Pluteus</tp:taxon-name-part><tp:taxon-name-part taxon-name-part-type="species" reg="costatus">costatus</tp:taxon-name-part></tp:taxon-name></italic> (A, B. FJAU66589, C. FJAU66618). D, E. <italic><tp:taxon-name><tp:taxon-name-part taxon-name-part-type="genus" reg="Pluteus">P.</tp:taxon-name-part><tp:taxon-name-part taxon-name-part-type="species" reg="umbrosus">umbrosus</tp:taxon-name-part></tp:taxon-name></italic> (FJAU66590). F–H. <italic><tp:taxon-name><tp:taxon-name-part taxon-name-part-type="genus" reg="Pluteus">P.</tp:taxon-name-part><tp:taxon-name-part taxon-name-part-type="species" reg="umbrosoides">umbrosoides</tp:taxon-name-part></tp:taxon-name></italic> (FJAU66615). I, J. <italic><tp:taxon-name><tp:taxon-name-part taxon-name-part-type="genus" reg="Pluteus">P.</tp:taxon-name-part><tp:taxon-name-part taxon-name-part-type="species" reg="granularis">granularis</tp:taxon-name-part></tp:taxon-name></italic> (FJAU66612). A–C. Photos by Di-Zhe Guo. D, E. Photos by Jia-Jun Hu. C, F–H. Photos by Gu Rao. I, J. Photos by Zheng-Xiang Qi. Scale bars: 1 cm.</p></caption><graphic xmlns:xlink="http://www.w3.org/1999/xlink" xlink:href="imafungus-16-e154329-g018.jpg" position="float" orientation="portrait" xlink:type="simple" id="oo_1383986.jpg"><uri content-type="original_file" xlink:type="simple">https://binary.pensoft.net/fig/1383986</uri></graphic></fig><fig id="F20" position="float" orientation="portrait"><object-id xmlns:xlink="http://www.w3.org/1999/xlink" content-type="doi" xlink:type="simple">10.3897/imafungus.16.154329.figure20</object-id><object-id xmlns:xlink="http://www.w3.org/1999/xlink" content-type="arpha" xlink:type="simple">EA96F34E-9DC6-5450-A9EA-196A26F3C118</object-id><label>Figure 20.</label><caption><p>A. Macroscopic characteristics of <italic><tp:taxon-name><tp:taxon-name-part taxon-name-part-type="genus" reg="Pluteus">Pluteus</tp:taxon-name-part><tp:taxon-name-part taxon-name-part-type="species" reg="umbrosus">umbrosus</tp:taxon-name-part></tp:taxon-name></italic>. B. Basidiospores. C. Caulocystidia. D. Pleurocystidia. E. Cheilocystidia. F. Pileipellis elements. Scale bars: 1 cm (A); 10 µm (C, D, E); 20 µm (B, F).</p></caption><graphic xmlns:xlink="http://www.w3.org/1999/xlink" xlink:href="imafungus-16-e154329-g020.jpg" position="float" orientation="portrait" xlink:type="simple" id="oo_1383988.jpg"><uri content-type="original_file" xlink:type="simple">https://binary.pensoft.net/fig/1383988</uri></graphic></fig><fig id="F3" position="float" orientation="portrait"><object-id xmlns:xlink="http://www.w3.org/1999/xlink" content-type="doi" xlink:type="simple">10.3897/imafungus.16.154329.figure3</object-id><object-id xmlns:xlink="http://www.w3.org/1999/xlink" content-type="arpha" xlink:type="simple">17BF07B5-ACF5-512F-97A9-B46318319308</object-id><label>Figure 3.</label><caption><p>Phylogenetic tree of the /<italic>umbrosus</italic> clade and /<italic>pantherinus</italic> lineage of the <tp:taxon-name><tp:taxon-name-part taxon-name-part-type="infraspecific-rank">sect.</tp:taxon-name-part><tp:taxon-name-part taxon-name-part-type="section" reg="Hispidoderma">Hispidoderma</tp:taxon-name-part></tp:taxon-name>. The best tree from the ML and BI analysis of the <abbrev xmlns:xlink="http://www.w3.org/1999/xlink" xlink:title="internal transcribed spacer" id="ABBRID0EAOEK" xlink:type="simple">ITS</abbrev>+<italic>tef1</italic> dataset. The two values of internal nodes respectively represent the Maximum Likelihood bootstrap (MLBP)/Bayesian posterior probability (BIPP). Nodes with a bootstrap probability (BP) ≥ 80 and a Bayesian posterior probability (PP) ≥ 0.80 are indicated in the phylogram. This study species is in bold and red font.</p></caption><graphic xmlns:xlink="http://www.w3.org/1999/xlink" xlink:href="imafungus-16-e154329-g003.jpg" position="float" orientation="portrait" xlink:type="simple" id="oo_1383971.jpg"><uri content-type="original_file" xlink:type="simple">https://binary.pensoft.net/fig/1383971</uri></graphic></fig></tp:treatment-sec><ref-list><ref id="B15"><mixed-citation xmlns:xlink="http://www.w3.org/1999/xlink" xlink:type="simple"><person-group><name name-style="western"><surname>Heilmann-Clausen</surname><given-names>J</given-names></name></person-group> (<year>2012</year>) <article-title><italic><tp:taxon-name><tp:taxon-name-part taxon-name-part-type="genus">Pluteus</tp:taxon-name-part></tp:taxon-name></italic> Fr.</article-title> In: <person-group><name name-style="western"><surname>Knudsen</surname><given-names>H</given-names></name><name name-style="western"><surname>Vesterholt</surname><given-names>J</given-names></name></person-group> (<role>Eds</role>) <issue-title>Funga Nordica: agaricoid, boletoid, clavarioid, cyphelloid and gastroid genera.</issue-title><source>2<sup>nd</sup> edn. Denmark, Nordsvamp, Copenhagen</source>, <fpage>386</fpage>–<lpage>395</lpage>.</mixed-citation></ref><ref id="B30"><mixed-citation xmlns:xlink="http://www.w3.org/1999/xlink" xlink:type="simple"><person-group><name name-style="western"><surname>Krieglsteiner</surname><given-names>GJ</given-names></name></person-group> (<year>2003</year>) <article-title><italic><tp:taxon-name><tp:taxon-name-part taxon-name-part-type="family">Entolomataceae</tp:taxon-name-part></tp:taxon-name></italic>.</article-title> In: <person-group><name name-style="western"><surname>Krieglsteiner</surname><given-names>GJ</given-names></name></person-group> (<role>Ed.</role>) <issue-title>Die Großpilze Baden Württembergs 4.</issue-title><source>Ständerpilze: Blätterpilze II: Hellblättler. Verlag Eugen Ulmer GmbH &amp; Co, Stuttgart</source>, <fpage>138</fpage>–<lpage>243</lpage>.</mixed-citation></ref><ref id="B38"><mixed-citation xmlns:xlink="http://www.w3.org/1999/xlink" xlink:type="simple"><person-group><name name-style="western"><surname>Ludwig</surname><given-names>E</given-names></name></person-group> (<year>2007</year>) Pilzkompendium Band 2. Beschreibungen. Berlin, Fungicon–Verlag, 1–723.</mixed-citation></ref><ref id="B55"><mixed-citation xmlns:xlink="http://www.w3.org/1999/xlink" xlink:type="simple"><person-group><name name-style="western"><surname>Orton</surname><given-names>PD</given-names></name></person-group> (<year>1986</year>) <source>British Fungus Flora. <tp:taxon-name><tp:taxon-name-part taxon-name-part-type="genus">Agarics</tp:taxon-name-part></tp:taxon-name> and Boleti IV – <italic><tp:taxon-name><tp:taxon-name-part taxon-name-part-type="family">Pluteaceae</tp:taxon-name-part></tp:taxon-name></italic>: <italic><tp:taxon-name><tp:taxon-name-part taxon-name-part-type="genus">Pluteus</tp:taxon-name-part></tp:taxon-name></italic> and <italic><tp:taxon-name><tp:taxon-name-part taxon-name-part-type="genus">Volvariella</tp:taxon-name-part></tp:taxon-name></italic>.</source><publisher-name>Edinburgh</publisher-name>, <publisher-loc>Royal Botanic Garden</publisher-loc>, <size units="page">99 pp</size>.</mixed-citation></ref><ref id="B34"><mixed-citation xmlns:xlink="http://www.w3.org/1999/xlink" xlink:type="simple"><person-group><name name-style="western"><surname>Legon</surname><given-names>NW</given-names></name><name name-style="western"><surname>Henrici</surname><given-names>A</given-names></name><etal/></person-group> (<year>2005</year>) <source>Checklist of the British &amp; Irish <italic><tp:taxon-name><tp:taxon-name-part taxon-name-part-type="phylum">Basidiomycota</tp:taxon-name-part></tp:taxon-name></italic>.</source><publisher-name>Royal Botanic Gardens</publisher-name>, <publisher-loc>Kew</publisher-loc>, <size units="page">156 pp</size>.</mixed-citation></ref><ref id="B4"><mixed-citation xmlns:xlink="http://www.w3.org/1999/xlink" xlink:type="simple"><person-group><name name-style="western"><surname>Boccardo</surname><given-names>F</given-names></name><name name-style="western"><surname>Traverso</surname><given-names>M</given-names></name><etal/></person-group> (<year>2008</year>) <source>Funghi d’Italia.</source><publisher-name>Zanichelli</publisher-name>, <publisher-loc>Bologna</publisher-loc>, <size units="page">624 pp</size>.</mixed-citation></ref><ref id="B5"><mixed-citation xmlns:xlink="http://www.w3.org/1999/xlink" xlink:type="simple"><person-group><name name-style="western"><surname>Breitenbach</surname><given-names>J</given-names></name><name name-style="western"><surname>Kränzlin</surname><given-names>F</given-names></name></person-group> (<year>1995</year>) Fungi of Switzerland, vol. 4, <italic>Boletes</italic> and <italic><tp:taxon-name><tp:taxon-name-part taxon-name-part-type="genus">Agarics</tp:taxon-name-part></tp:taxon-name></italic>, 2<sup>nd</sup> part. Lucerne, Switzerland, Verlag Mykologia, 1–368.</mixed-citation></ref><ref id="B80"><mixed-citation xmlns:xlink="http://www.w3.org/1999/xlink" xlink:type="simple"><person-group><name name-style="western"><surname>Vellinga</surname><given-names>EC</given-names></name></person-group> (<year>1990</year>) <article-title><italic><tp:taxon-name><tp:taxon-name-part taxon-name-part-type="genus">Pluteus</tp:taxon-name-part></tp:taxon-name></italic> Fr.</article-title> In: <person-group><name name-style="western"><surname>Bas</surname><given-names>C</given-names></name><name name-style="western"><surname>Kuyper</surname><given-names>ThW</given-names></name><name name-style="western"><surname>Noordeloos</surname><given-names>ME</given-names></name><name name-style="western"><surname>Vellinga</surname><given-names>EC</given-names></name></person-group> (<role>Eds</role>) <issue-title>Flora Agaricina Neerlandica, vol 2.</issue-title><source>A.A. Balkema, Rotterdam</source>, <fpage>31</fpage>–<lpage>55</lpage>.</mixed-citation></ref><ref id="B21"><mixed-citation xmlns:xlink="http://www.w3.org/1999/xlink" xlink:type="simple"><person-group><name name-style="western"><surname>Justo</surname><given-names>A</given-names></name><name name-style="western"><surname>Minnis</surname><given-names>AM</given-names></name><etal/></person-group> (<year>2011a</year>) <article-title>Species recognition in <italic><tp:taxon-name><tp:taxon-name-part taxon-name-part-type="genus">Pluteus</tp:taxon-name-part></tp:taxon-name></italic> and <italic><tp:taxon-name><tp:taxon-name-part taxon-name-part-type="genus">Volvopluteus</tp:taxon-name-part></tp:taxon-name></italic> (<italic><tp:taxon-name><tp:taxon-name-part taxon-name-part-type="family">Pluteaceae</tp:taxon-name-part></tp:taxon-name></italic>, <italic><tp:taxon-name><tp:taxon-name-part taxon-name-part-type="order">Agaricales</tp:taxon-name-part></tp:taxon-name></italic>): morphology, geography and phylogeny.</article-title><source>Mycological Progress</source><volume>10</volume>(<issue>4</issue>): <fpage>453</fpage>–<lpage>479</lpage>. <ext-link xlink:href="10.1007/s11557-010-0716-z" ext-link-type="doi" xlink:type="simple">https://doi.org/10.1007/s11557-010-0716-z</ext-link></mixed-citation></ref><ref id="B44"><mixed-citation xmlns:xlink="http://www.w3.org/1999/xlink" xlink:type="simple"><person-group><name name-style="western"><surname>Malysheva</surname><given-names>EF</given-names></name><name name-style="western"><surname>Malysheva</surname><given-names>VF</given-names></name><name name-style="western"><surname>Justo</surname><given-names>A</given-names></name></person-group> (<year>2016</year>) <article-title>Observations on <italic><tp:taxon-name><tp:taxon-name-part taxon-name-part-type="genus">Pluteus</tp:taxon-name-part></tp:taxon-name> (<tp:taxon-name><tp:taxon-name-part taxon-name-part-type="family">Pluteaceae</tp:taxon-name-part></tp:taxon-name>)</italic> diversity in South Siberia, Russia: Morphological and molecular data.</article-title><source>Mycological Progress</source><volume>15</volume>: <fpage>861</fpage>–<lpage>882</lpage>. <ext-link xlink:href="10.1007/s11557-016-1215-7" ext-link-type="doi" xlink:type="simple">https://doi.org/10.1007/s11557-016-1215-7</ext-link></mixed-citation></ref><ref id="B29"><mixed-citation xmlns:xlink="http://www.w3.org/1999/xlink" xlink:type="simple"><person-group><name name-style="western"><surname>Kaygusuz</surname><given-names>O</given-names></name><name name-style="western"><surname>Türkekul</surname><given-names>I</given-names></name><etal/></person-group> (<year>2019</year>) <article-title>New records of <tp:taxon-name><tp:taxon-name-part taxon-name-part-type="genus">Pluteus</tp:taxon-name-part><tp:taxon-name-part taxon-name-part-type="infraspecific-rank">section</tp:taxon-name-part><tp:taxon-name-part taxon-name-part-type="section">Hispidoderma</tp:taxon-name-part></tp:taxon-name> in Turkey based on morphological characteristics and molecular data.</article-title><source>Phytotaxa</source><volume>413</volume>(<issue>3</issue>): <fpage>175</fpage>–<lpage>206</lpage>. <ext-link xlink:href="10.11646/phytotaxa.413.3.1" ext-link-type="doi" xlink:type="simple">https://doi.org/10.11646/phytotaxa.413.3.1</ext-link></mixed-citation></ref><ref id="B87"><mixed-citation xmlns:xlink="http://www.w3.org/1999/xlink" xlink:type="simple"><person-group><name name-style="western"><surname>Xu</surname><given-names>J</given-names></name></person-group> (<year>2016</year>) Taxonomy of <italic><tp:taxon-name><tp:taxon-name-part taxon-name-part-type="genus">Pluteus</tp:taxon-name-part></tp:taxon-name></italic> and <italic><tp:taxon-name><tp:taxon-name-part taxon-name-part-type="genus">Volvariella</tp:taxon-name-part></tp:taxon-name></italic> from China. PhD Thesis, South China University of Technology, Guangzhou, China.</mixed-citation></ref><ref id="B71"><mixed-citation xmlns:xlink="http://www.w3.org/1999/xlink" xlink:type="simple"><person-group><name name-style="western"><surname>Singer</surname><given-names>R</given-names></name></person-group> (<year>1956</year>) <article-title>Contributions towards a monograph of the genus <italic><tp:taxon-name><tp:taxon-name-part taxon-name-part-type="genus">Pluteus</tp:taxon-name-part></tp:taxon-name></italic>.</article-title><source>Transactions of the British Mycological Society</source><volume>39</volume>(<issue>2</issue>): <fpage>145</fpage>–<lpage>232</lpage>. <ext-link xlink:href="10.1016/S0007-1536(56)80001-6" ext-link-type="doi" xlink:type="simple">https://doi.org/10.1016/S0007-1536(56)80001-6</ext-link></mixed-citation></ref></ref-list></tp:taxon-treatment>
