# Supplementary material for: ﻿Integrating morphology, phylogeny, substrate, and distribution: clarifying the major phylogenetic framework of Pluteussect.Hispidoderma (Agaricales, Pluteaceae) and describing 18 species
Source: IMA Fungus. 2025 Jul 29;16:e154329. doi: 10.3897/imafungus.16.154329 (PMC12326178; doi:10.3897/imafungus.16.154329)
Supplement: XML Treatment for Pluteus umbrosoides [file imafungus.16.154329-treatment13.xml]

<!DOCTYPE tp:taxon-treatment
  PUBLIC "-//TaxonX//DTD Taxonomic Treatment Publishing DTD v0 20100105//EN" "tax-treatment-NSO.dtd">
<tp:taxon-treatment xmlns:tp="http://www.plazi.org/taxpub"><tp:treatment-meta><kwd-group><label>Taxon classification</label><kwd>
                  <named-content content-type="kingdom">Fungi</named-content>
                </kwd><kwd>
                  <named-content content-type="order">Agaricales</named-content>
                </kwd><kwd>
                  <named-content content-type="family">Pluteaceae</named-content>
                </kwd></kwd-group><mixed-citation publication-type="journal"><person-group><name><surname>Qi</surname><given-names>Zheng-Xiang</given-names></name><name><surname>Wang</surname><given-names>Li-Bo</given-names></name><name><surname>Qian</surname><given-names>Ke-Qing</given-names></name><name><surname>Shi</surname><given-names>Li-Li</given-names></name><name><surname>Hu</surname><given-names>Jia-Jun</given-names></name><name><surname>Tuo</surname><given-names>Yong-Lan</given-names></name><name><surname>Rao</surname><given-names>Gu</given-names></name><name><surname>Samwel Jacob</surname><given-names>Muharagi</given-names></name><name><surname>Liu</surname><given-names>Rui-Peng</given-names></name><name><surname>Liu</surname><given-names>Ming-Hao</given-names></name><name><surname>Guo</surname><given-names>Di-Zhe</given-names></name><name><surname>Liu</surname><given-names>Ya-Jie</given-names></name><name><surname>Zhang</surname><given-names>Bo</given-names></name><name><surname>Li</surname><given-names>Xiao</given-names></name><name><surname>Li</surname><given-names>Yu</given-names></name></person-group><article-title>﻿Integrating morphology, phylogeny, substrate, and distribution: clarifying the major phylogenetic framework of <tp:taxon-name><tp:taxon-name-part taxon-name-part-type="genus" reg="Pluteus">Pluteus</tp:taxon-name-part><tp:taxon-name-part taxon-name-part-type="infraspecific-rank">sect.</tp:taxon-name-part><tp:taxon-name-part taxon-name-part-type="section" reg="Hispidoderma">Hispidoderma</tp:taxon-name-part></tp:taxon-name> (<italic><tp:taxon-name><tp:taxon-name-part taxon-name-part-type="order">Agaricales</tp:taxon-name-part></tp:taxon-name></italic>, <italic><tp:taxon-name><tp:taxon-name-part taxon-name-part-type="family">Pluteaceae</tp:taxon-name-part></tp:taxon-name></italic>) and describing 18 species</article-title><source>IMA Fungus</source><day>29</day><month>07</month><year>2025</year><volume>16</volume><pub-id pub-id-type="doi">10.3897/imafungus.16.154329</pub-id></mixed-citation></tp:treatment-meta><tp:nomenclature><label>﻿</label><tp:taxon-name>
                <object-id xmlns:xlink="http://www.w3.org/1999/xlink" content-type="arpha" xlink:type="simple">FD56B704-813F-5616-A2FE-299299C369EB</object-id>
                <tp:taxon-name-part taxon-name-part-type="genus" reg="Pluteus">Pluteus</tp:taxon-name-part>
                <tp:taxon-name-part taxon-name-part-type="species" reg="umbrosoides">umbrosoides</tp:taxon-name-part>
              </tp:taxon-name><tp:taxon-authority>E.F. Malysheva, Mycol. Progr. 15: 880 (2016)</tp:taxon-authority><xref ref-type="fig" rid="F18">Figs 18F–H</xref><xref ref-type="fig" rid="F21">, 21</xref></tp:nomenclature><tp:treatment-sec sec-type="description" id="SECID0ETDDM"><title>Description.</title><p>Basidiomata medium-sized. Pileus 15–41 mm diam; plano-convex to convex; earthy yellow (2.5Y 8/6), surface with black-brown (7.5YR 3/2) recurved conical scales, denser in the middle forming a vein, becoming sparse toward the margin, margin straight and slightly crenulate. Context white (10P 9/2), 3–6 mm thick. Lamellae free, 5–7 mm wide, crowded, white (10P 9/2) to pink (7.5RP 8/4), unequal, moderately thick, ventricose, edges even to flocculose and white. Stipe 21–76 × 5–9 mm, fibrous, solid, clavate, slightly expanded at the base, whitish overall (10P 9/2), with brown (7.5YR 4/4) glandular dots on the surface. Spore print unknown.</p><p>Basidiospores [40/2/1] 5.5–6.5(–7.0) × 5.0–6.0 µm, avL × avW = 6.1–6.5 × 5.5–5.9 µm, Q = 1.18–1.30 µm, avQ = 1.20–1.25 µm, broadly ellipsoid to ellipsoid, smooth, slightly pinkish, thick-walled. Basidia 24–28 × 7–9 μm, clavate, thin-walled, 4-sterigmate, hyaline. Pleurocystidia 58–82 × 21–35 μm, rare, scattered, fusiform to broadly fusiform, with shorter necks, thin-walled, smooth, hyaline. Lamellar edge sterile. Cheilocystidia 37–63 × 16–21 μm, abundant, clustered, similar to Pleurocystidia, fusiform, commonly mucronate, thin-walled, smooth, generally with brown intracellular pigment. Pileipellis a trichohymeniderm composed of narrowed fusiform and clavate elements, with terminal elements 71–155(–174) × 17–25 μm, often grouped in clusters, pointed towards the apex, with brown intracellular pigment, thin- or slightly thick-walled. Stipitipellis a cutis, hyphae 4–7 μm diam, cylindrical, hyaline, thin-walled. Without caulocystidia. Clamp connections absent in all tissues.</p></tp:treatment-sec><tp:treatment-sec sec-type="habitat" id="SECID0EZDDM"><title>Habitat.</title><p>Scattered on very rotten decaying wood in broad-leaved forests (<italic><tp:taxon-name><tp:taxon-name-part taxon-name-part-type="genus" reg="Quercus">Q.</tp:taxon-name-part><tp:taxon-name-part taxon-name-part-type="species" reg="mongolica">mongolica</tp:taxon-name-part></tp:taxon-name></italic>).</p></tp:treatment-sec><tp:treatment-sec sec-type="distribution" id="SECID0EKEDM"><title>World distribution.</title><p>Russia (<xref ref-type="bibr" rid="B44">Malysheva et al. 2016</xref>), China (<xref ref-type="bibr" rid="B18">Hosen et al. 2018</xref>), Turkey (<xref ref-type="bibr" rid="B29">Kaygusuz et al. 2019</xref>).</p></tp:treatment-sec><tp:treatment-sec sec-type="distribution" id="SECID0E3EDM"><title>China distribution.</title><p>Jilin Province.</p></tp:treatment-sec><tp:treatment-sec sec-type="material" id="SECID0EBFDM"><title>Additional specimens examined.</title><p>CHINA • Jilin Province, Cold Onion Ridge Forest Park. Scattered on very rotten decaying wood in broad-leaved forests (<italic><tp:taxon-name><tp:taxon-name-part taxon-name-part-type="genus" reg="Quercus">Q.</tp:taxon-name-part><tp:taxon-name-part taxon-name-part-type="species" reg="mongolica">mongolica</tp:taxon-name-part></tp:taxon-name></italic>); 25 August 2019, G. Rao, FJAU66615 (Collection no.:Rao 614) (<abbrev xmlns:xlink="http://www.w3.org/1999/xlink" xlink:title="internal transcribed spacer" id="ABBRID0ESFDM" xlink:type="simple">ITS</abbrev>: <ext-link xmlns:xlink="http://www.w3.org/1999/xlink" xlink:href="PQ810780" ext-link-type="gen" xlink:type="simple">PQ810780</ext-link>, <abbrev xmlns:xlink="http://www.w3.org/1999/xlink" xlink:title="large subunit ribosomal RNA" id="ABBRID0E2FDM" xlink:type="simple">LSU</abbrev>: <ext-link xmlns:xlink="http://www.w3.org/1999/xlink" xlink:href="PQ810741" ext-link-type="gen" xlink:type="simple">PQ810741</ext-link>).</p></tp:treatment-sec><tp:treatment-sec sec-type="notes" id="SECID0EEGDM"><title>Notes.</title><p>Malysheva et al. reported that <italic><tp:taxon-name><tp:taxon-name-part taxon-name-part-type="genus" reg="Pluteus">P.</tp:taxon-name-part><tp:taxon-name-part taxon-name-part-type="species" reg="umbrosoides">umbrosoides</tp:taxon-name-part></tp:taxon-name></italic> is characterized by pink lamellae without brown margin, a densely squamose pileus which is veined around the center, a smooth stipe without brown squamules, ellipsoid basidiospores, pleurocystidia commonly capitate in shape, a trichohymeniderm pileipellis, and narrowly fusiform caulocystidia (<xref ref-type="bibr" rid="B44">Malysheva et al. 2016</xref>).</p><p>Morphologically, the specimens from China are very similar to the type. Alternatively, we identified one major difference among specimens from China which is the absence of caulocystidia. Even though we observed the upper, middle, and basal parts of the stipe, exhibiting similarity with <xref ref-type="bibr" rid="B18">Hosen et al. (2018)</xref> specimens taken from Changbai Mountain, China, neither of which observed caulocystidia.</p><p>In the molecular phylogenetic tree, the Chinese specimens clustered in the same branch with <italic><tp:taxon-name><tp:taxon-name-part taxon-name-part-type="genus" reg="Pluteus">P.</tp:taxon-name-part><tp:taxon-name-part taxon-name-part-type="species" reg="umbrosoides">umbrosoides</tp:taxon-name-part></tp:taxon-name></italic> from Russia, China, and Turkey and had high support (<abbrev xmlns:xlink="http://www.w3.org/1999/xlink" xlink:title="Maximum Likelihood Bootstrap" id="ABBRID0EMHDM" xlink:type="simple">MLB</abbrev> = 100, BPP = 1, Fig. <xref ref-type="fig" rid="F3">3</xref>).</p></tp:treatment-sec><tp:treatment-sec><!--Section generated to contain objects referenced in tp:taxon-treatment.--><fig id="F18" position="float" orientation="portrait"><object-id xmlns:xlink="http://www.w3.org/1999/xlink" content-type="doi" xlink:type="simple">10.3897/imafungus.16.154329.figure18</object-id><object-id xmlns:xlink="http://www.w3.org/1999/xlink" content-type="arpha" xlink:type="simple">7C5B29C4-D3DE-567B-940C-74687CDCE5E5</object-id><label>Figure 18.</label><caption><p>Basidiomata features. A–C. <italic><tp:taxon-name><tp:taxon-name-part taxon-name-part-type="genus" reg="Pluteus">Pluteus</tp:taxon-name-part><tp:taxon-name-part taxon-name-part-type="species" reg="costatus">costatus</tp:taxon-name-part></tp:taxon-name></italic> (A, B. FJAU66589, C. FJAU66618). D, E. <italic><tp:taxon-name><tp:taxon-name-part taxon-name-part-type="genus" reg="Pluteus">P.</tp:taxon-name-part><tp:taxon-name-part taxon-name-part-type="species" reg="umbrosus">umbrosus</tp:taxon-name-part></tp:taxon-name></italic> (FJAU66590). F–H. <italic><tp:taxon-name><tp:taxon-name-part taxon-name-part-type="genus" reg="Pluteus">P.</tp:taxon-name-part><tp:taxon-name-part taxon-name-part-type="species" reg="umbrosoides">umbrosoides</tp:taxon-name-part></tp:taxon-name></italic> (FJAU66615). I, J. <italic><tp:taxon-name><tp:taxon-name-part taxon-name-part-type="genus" reg="Pluteus">P.</tp:taxon-name-part><tp:taxon-name-part taxon-name-part-type="species" reg="granularis">granularis</tp:taxon-name-part></tp:taxon-name></italic> (FJAU66612). A–C. Photos by Di-Zhe Guo. D, E. Photos by Jia-Jun Hu. C, F–H. Photos by Gu Rao. I, J. Photos by Zheng-Xiang Qi. Scale bars: 1 cm.</p></caption><graphic xmlns:xlink="http://www.w3.org/1999/xlink" xlink:href="imafungus-16-e154329-g018.jpg" position="float" orientation="portrait" xlink:type="simple" id="oo_1383986.jpg"><uri content-type="original_file" xlink:type="simple">https://binary.pensoft.net/fig/1383986</uri></graphic></fig><fig id="F21" position="float" orientation="portrait"><object-id xmlns:xlink="http://www.w3.org/1999/xlink" content-type="doi" xlink:type="simple">10.3897/imafungus.16.154329.figure21</object-id><object-id xmlns:xlink="http://www.w3.org/1999/xlink" content-type="arpha" xlink:type="simple">BCC48A76-C8F8-58DF-A277-66C22F7FBDD1</object-id><label>Figure 21.</label><caption><p>A. Macroscopic characteristics of <italic><tp:taxon-name><tp:taxon-name-part taxon-name-part-type="genus" reg="Pluteus">Pluteus</tp:taxon-name-part><tp:taxon-name-part taxon-name-part-type="species" reg="umbrosoides">umbrosoides</tp:taxon-name-part></tp:taxon-name></italic>. B. Basidiospores. C. Basidia and Pleurocystidia. D. Pleurocystidia. E. Cheilocystidia. F. Pileipellis elements. Scale bars: 1 cm (A); 10 µm (B–E); 20 µm (F).</p></caption><graphic xmlns:xlink="http://www.w3.org/1999/xlink" xlink:href="imafungus-16-e154329-g021.jpg" position="float" orientation="portrait" xlink:type="simple" id="oo_1383989.jpg"><uri content-type="original_file" xlink:type="simple">https://binary.pensoft.net/fig/1383989</uri></graphic></fig><fig id="F3" position="float" orientation="portrait"><object-id xmlns:xlink="http://www.w3.org/1999/xlink" content-type="doi" xlink:type="simple">10.3897/imafungus.16.154329.figure3</object-id><object-id xmlns:xlink="http://www.w3.org/1999/xlink" content-type="arpha" xlink:type="simple">17BF07B5-ACF5-512F-97A9-B46318319308</object-id><label>Figure 3.</label><caption><p>Phylogenetic tree of the /<italic>umbrosus</italic> clade and /<italic>pantherinus</italic> lineage of the <tp:taxon-name><tp:taxon-name-part taxon-name-part-type="infraspecific-rank">sect.</tp:taxon-name-part><tp:taxon-name-part taxon-name-part-type="section" reg="Hispidoderma">Hispidoderma</tp:taxon-name-part></tp:taxon-name>. The best tree from the ML and BI analysis of the <abbrev xmlns:xlink="http://www.w3.org/1999/xlink" xlink:title="internal transcribed spacer" id="ABBRID0EAOEK" xlink:type="simple">ITS</abbrev>+<italic>tef1</italic> dataset. The two values of internal nodes respectively represent the Maximum Likelihood bootstrap (MLBP)/Bayesian posterior probability (BIPP). Nodes with a bootstrap probability (BP) ≥ 80 and a Bayesian posterior probability (PP) ≥ 0.80 are indicated in the phylogram. This study species is in bold and red font.</p></caption><graphic xmlns:xlink="http://www.w3.org/1999/xlink" xlink:href="imafungus-16-e154329-g003.jpg" position="float" orientation="portrait" xlink:type="simple" id="oo_1383971.jpg"><uri content-type="original_file" xlink:type="simple">https://binary.pensoft.net/fig/1383971</uri></graphic></fig></tp:treatment-sec><ref-list><ref id="B44"><mixed-citation xmlns:xlink="http://www.w3.org/1999/xlink" xlink:type="simple"><person-group><name name-style="western"><surname>Malysheva</surname><given-names>EF</given-names></name><name name-style="western"><surname>Malysheva</surname><given-names>VF</given-names></name><name name-style="western"><surname>Justo</surname><given-names>A</given-names></name></person-group> (<year>2016</year>) <article-title>Observations on <italic><tp:taxon-name><tp:taxon-name-part taxon-name-part-type="genus">Pluteus</tp:taxon-name-part></tp:taxon-name> (<tp:taxon-name><tp:taxon-name-part taxon-name-part-type="family">Pluteaceae</tp:taxon-name-part></tp:taxon-name>)</italic> diversity in South Siberia, Russia: Morphological and molecular data.</article-title><source>Mycological Progress</source><volume>15</volume>: <fpage>861</fpage>–<lpage>882</lpage>. <ext-link xlink:href="10.1007/s11557-016-1215-7" ext-link-type="doi" xlink:type="simple">https://doi.org/10.1007/s11557-016-1215-7</ext-link></mixed-citation></ref><ref id="B18"><mixed-citation xmlns:xlink="http://www.w3.org/1999/xlink" xlink:type="simple"><person-group><name name-style="western"><surname>Hosen</surname><given-names>MI</given-names></name><name name-style="western"><surname>Xu</surname><given-names>J</given-names></name><etal/></person-group> (<year>2018</year>) <article-title><italic><tp:taxon-name><tp:taxon-name-part taxon-name-part-type="genus">Pluteus</tp:taxon-name-part><tp:taxon-name-part taxon-name-part-type="species">umbrosoides</tp:taxon-name-part></tp:taxon-name></italic> and <italic><tp:taxon-name><tp:taxon-name-part taxon-name-part-type="genus">P.</tp:taxon-name-part><tp:taxon-name-part taxon-name-part-type="species">chrysaegis</tp:taxon-name-part></tp:taxon-name></italic>, new records from China.</article-title><source>Mycotaxon</source><volume>133</volume>: <fpage>559</fpage>–<lpage>568</lpage>. <ext-link xlink:href="10.5248/133.559" ext-link-type="doi" xlink:type="simple">https://doi.org/10.5248/133.559</ext-link></mixed-citation></ref><ref id="B29"><mixed-citation xmlns:xlink="http://www.w3.org/1999/xlink" xlink:type="simple"><person-group><name name-style="western"><surname>Kaygusuz</surname><given-names>O</given-names></name><name name-style="western"><surname>Türkekul</surname><given-names>I</given-names></name><etal/></person-group> (<year>2019</year>) <article-title>New records of <tp:taxon-name><tp:taxon-name-part taxon-name-part-type="genus">Pluteus</tp:taxon-name-part><tp:taxon-name-part taxon-name-part-type="infraspecific-rank">section</tp:taxon-name-part><tp:taxon-name-part taxon-name-part-type="section">Hispidoderma</tp:taxon-name-part></tp:taxon-name> in Turkey based on morphological characteristics and molecular data.</article-title><source>Phytotaxa</source><volume>413</volume>(<issue>3</issue>): <fpage>175</fpage>–<lpage>206</lpage>. <ext-link xlink:href="10.11646/phytotaxa.413.3.1" ext-link-type="doi" xlink:type="simple">https://doi.org/10.11646/phytotaxa.413.3.1</ext-link></mixed-citation></ref></ref-list></tp:taxon-treatment>
