# Supplementary material for: ﻿Integrating morphology, phylogeny, substrate, and distribution: clarifying the major phylogenetic framework of Pluteussect.Hispidoderma (Agaricales, Pluteaceae) and describing 18 species
Source: IMA Fungus. 2025 Jul 29;16:e154329. doi: 10.3897/imafungus.16.154329 (PMC12326178; doi:10.3897/imafungus.16.154329)
Supplement: XML Treatment for Pluteus granularis [file imafungus.16.154329-treatment14.xml]

<!DOCTYPE tp:taxon-treatment
  PUBLIC "-//TaxonX//DTD Taxonomic Treatment Publishing DTD v0 20100105//EN" "tax-treatment-NSO.dtd">
<tp:taxon-treatment xmlns:tp="http://www.plazi.org/taxpub"><tp:treatment-meta><kwd-group><label>Taxon classification</label><kwd>
                  <named-content content-type="kingdom">Fungi</named-content>
                </kwd><kwd>
                  <named-content content-type="order">Agaricales</named-content>
                </kwd><kwd>
                  <named-content content-type="family">Pluteaceae</named-content>
                </kwd></kwd-group><mixed-citation publication-type="journal"><person-group><name><surname>Qi</surname><given-names>Zheng-Xiang</given-names></name><name><surname>Wang</surname><given-names>Li-Bo</given-names></name><name><surname>Qian</surname><given-names>Ke-Qing</given-names></name><name><surname>Shi</surname><given-names>Li-Li</given-names></name><name><surname>Hu</surname><given-names>Jia-Jun</given-names></name><name><surname>Tuo</surname><given-names>Yong-Lan</given-names></name><name><surname>Rao</surname><given-names>Gu</given-names></name><name><surname>Samwel Jacob</surname><given-names>Muharagi</given-names></name><name><surname>Liu</surname><given-names>Rui-Peng</given-names></name><name><surname>Liu</surname><given-names>Ming-Hao</given-names></name><name><surname>Guo</surname><given-names>Di-Zhe</given-names></name><name><surname>Liu</surname><given-names>Ya-Jie</given-names></name><name><surname>Zhang</surname><given-names>Bo</given-names></name><name><surname>Li</surname><given-names>Xiao</given-names></name><name><surname>Li</surname><given-names>Yu</given-names></name></person-group><article-title>﻿Integrating morphology, phylogeny, substrate, and distribution: clarifying the major phylogenetic framework of <tp:taxon-name><tp:taxon-name-part taxon-name-part-type="genus" reg="Pluteus">Pluteus</tp:taxon-name-part><tp:taxon-name-part taxon-name-part-type="infraspecific-rank">sect.</tp:taxon-name-part><tp:taxon-name-part taxon-name-part-type="section" reg="Hispidoderma">Hispidoderma</tp:taxon-name-part></tp:taxon-name> (<italic><tp:taxon-name><tp:taxon-name-part taxon-name-part-type="order">Agaricales</tp:taxon-name-part></tp:taxon-name></italic>, <italic><tp:taxon-name><tp:taxon-name-part taxon-name-part-type="family">Pluteaceae</tp:taxon-name-part></tp:taxon-name></italic>) and describing 18 species</article-title><source>IMA Fungus</source><day>29</day><month>07</month><year>2025</year><volume>16</volume><pub-id pub-id-type="doi">10.3897/imafungus.16.154329</pub-id></mixed-citation></tp:treatment-meta><tp:nomenclature><label>﻿</label><tp:taxon-name>
                <object-id xmlns:xlink="http://www.w3.org/1999/xlink" content-type="arpha" xlink:type="simple">AB5DA5C2-4939-54F1-9A57-87FE1FC22032</object-id>
                <tp:taxon-name-part taxon-name-part-type="genus" reg="Pluteus">Pluteus</tp:taxon-name-part>
                <tp:taxon-name-part taxon-name-part-type="species" reg="granularis">granularis</tp:taxon-name-part>
              </tp:taxon-name><tp:taxon-authority>Peck, Ann. Rep. N.Y. St. Mus. Nat. Hist. (1885: 135)</tp:taxon-authority><xref ref-type="fig" rid="F18">Figs 18I, J</xref><xref ref-type="fig" rid="F22">, 22</xref></tp:nomenclature><tp:treatment-sec sec-type="description" id="SECID0EBJDM"><title>Description.</title><p>Basidiomata medium to large-sized. Pileus 30–51 mm diam; plano-convex to convex, slightly obtuse raised in the middle; yellow (10YR 6/6) to yellow-brown (10YR 5/6), with brown (5YR 3/6) warped scales attached to the surface, the middle scales densely forming a vein-like, gradually becoming sparser toward the margin, with triangular scales toward the margin. Context white (10P 9/2) and odorless. Lamellae free, 4–6 mm wide, crowded, yellowish-brown (2.5YR 4/6), unequal, thin, ventricose, white and even to flocculose edges. Stipe 32–95 × 3–8 mm, fibrous, clavate, hollow, slightly expanded at the base, white (10P 9/2) overall, with denser brown (10YR 3/6) cilia on the middle to lower portion. Spore print unknown.</p><p>Basidiospores [60/2/1] 5.5–6.0(–6.5) × 4.5–5.0 µm, avL × avW = 5.7–6.0 × 4.6–4.8 µm, Q = 1.10–1.30 µm, avQ = 1.20 µm, subglobose, broadly ellipsoid to ellipsoid, smooth, slightly pinkish, thick-walled. Basidia 23–28 × 8–11 μm, broadly clavate, thin-walled, 4-sterigmate, and hyaline. Pleurocystidia 55–83 × 15–33 μm, scattered, rare, two forms, one fusiform, with apical finger-like projections, 3–6 μm long, the other narrowly clavate to clavate, with an obtusely rounded apical portion, thin-walled, smooth, partly with brown intracellular pigment. Lamellar edge sterile. Cheilocystidia 34–65 × 13–22 μm, abundant, clustered, broadly clavate to clavate, apically obtuse, thin-walled, smooth, hyaline. Pileipellis a trichohymeniderm composed of narrowed fusiform and clavate elements, with terminal elements 130–216 × 17–31 μm, often aggregated into bundles, pointed towards the apex, with brown intracellular pigment, thin-walled, smooth. Stipitipellis a cutis, hyphae 4–6 μm diam, cylindrical, hyaline, thin-walled. Caulocystidia 36–55 × 13–19 μm, scattered, composed of long clavate to clavate vesicles, partly containing brownish pigment, thin-walled, smooth. Clamp connections absent in all tissues.</p></tp:treatment-sec><tp:treatment-sec sec-type="habitat" id="SECID0EHJDM"><title>Habitat.</title><p>Scattered on very rotten decaying wood in broad-leaved forests (<italic><tp:taxon-name><tp:taxon-name-part taxon-name-part-type="genus" reg="Quercus">Q.</tp:taxon-name-part><tp:taxon-name-part taxon-name-part-type="species" reg="mongolica">mongolica</tp:taxon-name-part></tp:taxon-name></italic>).</p></tp:treatment-sec><tp:treatment-sec sec-type="distribution" id="SECID0EYJDM"><title>World distribution.</title><p>USA (<xref ref-type="bibr" rid="B56">Peck 1885</xref>, <xref ref-type="bibr" rid="B57">1899</xref>; <xref ref-type="bibr" rid="B52">Murrill 1917</xref>; <xref ref-type="bibr" rid="B26">Kauffman 1918</xref>; <xref ref-type="bibr" rid="B3">Bessette et al. 1997</xref>; <xref ref-type="bibr" rid="B22">Justo et al. 2011b</xref>), Turkey (<xref ref-type="bibr" rid="B29">Kaygusuz et al. 2019</xref>), China (<xref ref-type="bibr" rid="B88">Yang 2011</xref>).</p></tp:treatment-sec><tp:treatment-sec sec-type="distribution" id="SECID0E5KDM"><title>China distribution.</title><p>Jilin Province, Sichuan Province, Yunnan Province, Tibet Autonomous Region (<xref ref-type="bibr" rid="B88">Yang 2011</xref>).</p></tp:treatment-sec><tp:treatment-sec sec-type="material" id="SECID0EILDM"><title>Additional specimens examined.</title><p>CHINA • Jilin Province, Quanyang Township, Beigang, latitude and longitude: <named-content xmlns:xlink="http://www.w3.org/1999/xlink" content-type="dwc:verbatimCoordinates" xlink:type="simple"><named-content content-type="geo-json" specific-use="{&#34;type&#34;:&#34;Point&#34;,&#34;coordinates&#34;:[127.979081,43.033906]}" id="NCID0ERLDM" xlink:type="simple">43°02'2.06"N, 127°58'44.69"E</named-content></named-content>; Scattered on very rotten decaying wood in broad-leaved forests (<italic><tp:taxon-name><tp:taxon-name-part taxon-name-part-type="genus" reg="Quercus">Q.</tp:taxon-name-part><tp:taxon-name-part taxon-name-part-type="species" reg="mongolica">mongolica</tp:taxon-name-part></tp:taxon-name></italic>); 22 August 2021, Z.X. Qi, FJAU66612 (Collection no.: Qi 395) (<abbrev xmlns:xlink="http://www.w3.org/1999/xlink" xlink:title="internal transcribed spacer" id="ABBRID0EBMDM" xlink:type="simple">ITS</abbrev>: <ext-link xmlns:xlink="http://www.w3.org/1999/xlink" xlink:href="PQ810758" ext-link-type="gen" xlink:type="simple">PQ810758</ext-link>, <abbrev xmlns:xlink="http://www.w3.org/1999/xlink" xlink:title="large subunit ribosomal RNA" id="ABBRID0EKMDM" xlink:type="simple">LSU</abbrev>: <ext-link xmlns:xlink="http://www.w3.org/1999/xlink" xlink:href="PQ810735" ext-link-type="gen" xlink:type="simple">PQ810735</ext-link>, <italic>tef1</italic>: <ext-link xmlns:xlink="http://www.w3.org/1999/xlink" xlink:href="PQ811045" ext-link-type="gen" xlink:type="simple">PQ811045</ext-link>).</p></tp:treatment-sec><tp:treatment-sec sec-type="notes" id="SECID0E1MDM"><title>Notes.</title><p>Peck reported <italic><tp:taxon-name><tp:taxon-name-part taxon-name-part-type="genus" reg="Pluteus">P.</tp:taxon-name-part><tp:taxon-name-part taxon-name-part-type="species" reg="granularis">granularis</tp:taxon-name-part></tp:taxon-name></italic> in 1885, and the species has been reported by several people since (<xref ref-type="bibr" rid="B56">Peck 1885</xref>, <xref ref-type="bibr" rid="B57">1899</xref>; <xref ref-type="bibr" rid="B52">Murrill 1917</xref>; <xref ref-type="bibr" rid="B26">Kauffman 1918</xref>; <xref ref-type="bibr" rid="B3">Bessette et al. 1997</xref>; <xref ref-type="bibr" rid="B22">Justo et al. 2011b</xref>; <xref ref-type="bibr" rid="B87">Xu 2016</xref>; <xref ref-type="bibr" rid="B29">Kaygusuz et al. 2019</xref>). Summarizing their description of <italic><tp:taxon-name><tp:taxon-name-part taxon-name-part-type="genus" reg="Pluteus">P.</tp:taxon-name-part><tp:taxon-name-part taxon-name-part-type="species" reg="granularis">granularis</tp:taxon-name-part></tp:taxon-name></italic>, it can be found that it is characterized by an intense dark brown granular stipe and predominantly with conspicuous rugose-wrinkled, granulose pileus, pleurocystidia with apical mucilage. Our specimens are overall similar to their descriptions, both having an intense dark brown granular stipe and predominantly with conspicuous rugose-wrinkled, granulose pileus, but there is a slight difference. The latter pleurocystidia vesicles frequently form 1–3 small irregular horns apically and, if hornless, usually have mucilage apically. In the former, only 1 small irregular horn is observed and there is no mucilage.</p><p>Morphologically, <italic><tp:taxon-name><tp:taxon-name-part taxon-name-part-type="genus" reg="Pluteus">P.</tp:taxon-name-part><tp:taxon-name-part taxon-name-part-type="species" reg="granularis">granularis</tp:taxon-name-part></tp:taxon-name></italic> is very similar to <italic><tp:taxon-name><tp:taxon-name-part taxon-name-part-type="genus" reg="Pluteus">P.</tp:taxon-name-part><tp:taxon-name-part taxon-name-part-type="species" reg="umbrosus">umbrosus</tp:taxon-name-part></tp:taxon-name></italic>, as discussed in detail in the notes on <italic><tp:taxon-name><tp:taxon-name-part taxon-name-part-type="genus" reg="Pluteus">P.</tp:taxon-name-part><tp:taxon-name-part taxon-name-part-type="species" reg="umbrosus">umbrosus</tp:taxon-name-part></tp:taxon-name></italic>. The phylogeny shows that <italic><tp:taxon-name><tp:taxon-name-part taxon-name-part-type="genus" reg="Pluteus">P.</tp:taxon-name-part><tp:taxon-name-part taxon-name-part-type="species" reg="granularis">granularis</tp:taxon-name-part></tp:taxon-name></italic> from China clustered in the same branch as <italic><tp:taxon-name><tp:taxon-name-part taxon-name-part-type="genus" reg="Pluteus">P.</tp:taxon-name-part><tp:taxon-name-part taxon-name-part-type="species" reg="granularis">granularis</tp:taxon-name-part></tp:taxon-name></italic> from the USA with high support (<abbrev xmlns:xlink="http://www.w3.org/1999/xlink" xlink:title="Maximum Likelihood Bootstrap" id="ABBRID0EPQDM" xlink:type="simple">MLB</abbrev> = 98, BPP = 1, Fig. <xref ref-type="fig" rid="F3">3</xref>). Here we report <italic><tp:taxon-name><tp:taxon-name-part taxon-name-part-type="genus" reg="Pluteus">P.</tp:taxon-name-part><tp:taxon-name-part taxon-name-part-type="species" reg="granularis">granularis</tp:taxon-name-part></tp:taxon-name></italic> from China, a common species.</p></tp:treatment-sec><tp:treatment-sec><!--Section generated to contain objects referenced in tp:taxon-treatment.--><fig id="F18" position="float" orientation="portrait"><object-id xmlns:xlink="http://www.w3.org/1999/xlink" content-type="doi" xlink:type="simple">10.3897/imafungus.16.154329.figure18</object-id><object-id xmlns:xlink="http://www.w3.org/1999/xlink" content-type="arpha" xlink:type="simple">7C5B29C4-D3DE-567B-940C-74687CDCE5E5</object-id><label>Figure 18.</label><caption><p>Basidiomata features. A–C. <italic><tp:taxon-name><tp:taxon-name-part taxon-name-part-type="genus" reg="Pluteus">Pluteus</tp:taxon-name-part><tp:taxon-name-part taxon-name-part-type="species" reg="costatus">costatus</tp:taxon-name-part></tp:taxon-name></italic> (A, B. FJAU66589, C. FJAU66618). D, E. <italic><tp:taxon-name><tp:taxon-name-part taxon-name-part-type="genus" reg="Pluteus">P.</tp:taxon-name-part><tp:taxon-name-part taxon-name-part-type="species" reg="umbrosus">umbrosus</tp:taxon-name-part></tp:taxon-name></italic> (FJAU66590). F–H. <italic><tp:taxon-name><tp:taxon-name-part taxon-name-part-type="genus" reg="Pluteus">P.</tp:taxon-name-part><tp:taxon-name-part taxon-name-part-type="species" reg="umbrosoides">umbrosoides</tp:taxon-name-part></tp:taxon-name></italic> (FJAU66615). I, J. <italic><tp:taxon-name><tp:taxon-name-part taxon-name-part-type="genus" reg="Pluteus">P.</tp:taxon-name-part><tp:taxon-name-part taxon-name-part-type="species" reg="granularis">granularis</tp:taxon-name-part></tp:taxon-name></italic> (FJAU66612). A–C. Photos by Di-Zhe Guo. D, E. Photos by Jia-Jun Hu. C, F–H. Photos by Gu Rao. I, J. Photos by Zheng-Xiang Qi. Scale bars: 1 cm.</p></caption><graphic xmlns:xlink="http://www.w3.org/1999/xlink" xlink:href="imafungus-16-e154329-g018.jpg" position="float" orientation="portrait" xlink:type="simple" id="oo_1383986.jpg"><uri content-type="original_file" xlink:type="simple">https://binary.pensoft.net/fig/1383986</uri></graphic></fig><fig id="F22" position="float" orientation="portrait"><object-id xmlns:xlink="http://www.w3.org/1999/xlink" content-type="doi" xlink:type="simple">10.3897/imafungus.16.154329.figure22</object-id><object-id xmlns:xlink="http://www.w3.org/1999/xlink" content-type="arpha" xlink:type="simple">158CA809-8235-57C5-908D-7C115B3377E4</object-id><label>Figure 22.</label><caption><p>A. Macroscopic characteristics of <italic><tp:taxon-name><tp:taxon-name-part taxon-name-part-type="genus" reg="Pluteus">Pluteus</tp:taxon-name-part><tp:taxon-name-part taxon-name-part-type="species" reg="granularis">granularis</tp:taxon-name-part></tp:taxon-name></italic>. B. Basidiospores. C. Pileipellis elements. D. Cheilocystidia. E. Caulocystidia. F. Basidia and Pleurocystidia. G. Pleurocystidia. Scale bars: 1 cm (A); 5 µm (B); 10 µm (D–G); 20 µm (C).</p></caption><graphic xmlns:xlink="http://www.w3.org/1999/xlink" xlink:href="imafungus-16-e154329-g022.jpg" position="float" orientation="portrait" xlink:type="simple" id="oo_1383990.jpg"><uri content-type="original_file" xlink:type="simple">https://binary.pensoft.net/fig/1383990</uri></graphic></fig><fig id="F3" position="float" orientation="portrait"><object-id xmlns:xlink="http://www.w3.org/1999/xlink" content-type="doi" xlink:type="simple">10.3897/imafungus.16.154329.figure3</object-id><object-id xmlns:xlink="http://www.w3.org/1999/xlink" content-type="arpha" xlink:type="simple">17BF07B5-ACF5-512F-97A9-B46318319308</object-id><label>Figure 3.</label><caption><p>Phylogenetic tree of the /<italic>umbrosus</italic> clade and /<italic>pantherinus</italic> lineage of the <tp:taxon-name><tp:taxon-name-part taxon-name-part-type="infraspecific-rank">sect.</tp:taxon-name-part><tp:taxon-name-part taxon-name-part-type="section" reg="Hispidoderma">Hispidoderma</tp:taxon-name-part></tp:taxon-name>. The best tree from the ML and BI analysis of the <abbrev xmlns:xlink="http://www.w3.org/1999/xlink" xlink:title="internal transcribed spacer" id="ABBRID0EAOEK" xlink:type="simple">ITS</abbrev>+<italic>tef1</italic> dataset. The two values of internal nodes respectively represent the Maximum Likelihood bootstrap (MLBP)/Bayesian posterior probability (BIPP). Nodes with a bootstrap probability (BP) ≥ 80 and a Bayesian posterior probability (PP) ≥ 0.80 are indicated in the phylogram. This study species is in bold and red font.</p></caption><graphic xmlns:xlink="http://www.w3.org/1999/xlink" xlink:href="imafungus-16-e154329-g003.jpg" position="float" orientation="portrait" xlink:type="simple" id="oo_1383971.jpg"><uri content-type="original_file" xlink:type="simple">https://binary.pensoft.net/fig/1383971</uri></graphic></fig></tp:treatment-sec><ref-list><ref id="B56"><mixed-citation xmlns:xlink="http://www.w3.org/1999/xlink" xlink:type="simple"><person-group><name name-style="western"><surname>Peck</surname><given-names>CH</given-names></name></person-group> (<year>1885</year>) <article-title>Report of the Botanist (1884).</article-title><source>Annual Report on the New York State Museum of Natural History</source><volume>38</volume>: <fpage>77</fpage>–<lpage>138</lpage>.</mixed-citation></ref><ref id="B57"><mixed-citation xmlns:xlink="http://www.w3.org/1999/xlink" xlink:type="simple"><person-group><name name-style="western"><surname>Peck</surname><given-names>CH</given-names></name></person-group> (<year>1899</year>) <article-title>Plants of North Elba.</article-title><source>Bulletin New York State Museum</source><volume>6</volume>: <fpage>75</fpage>–<lpage>76</lpage>.</mixed-citation></ref><ref id="B52"><mixed-citation xmlns:xlink="http://www.w3.org/1999/xlink" xlink:type="simple"><person-group><name name-style="western"><surname>Murrill</surname><given-names>WA</given-names></name></person-group> (<year>1917</year>) <article-title><italic><tp:taxon-name><tp:taxon-name-part taxon-name-part-type="genus">Pluteus</tp:taxon-name-part></tp:taxon-name></italic>.</article-title><source>North American Flora</source><volume>10</volume>(<issue>2</issue>): <fpage>127</fpage>–<lpage>139</lpage>.</mixed-citation></ref><ref id="B26"><mixed-citation xmlns:xlink="http://www.w3.org/1999/xlink" xlink:type="simple"><person-group><name name-style="western"><surname>Kauffman</surname><given-names>CH</given-names></name></person-group> (<year>1918</year>) The <italic><tp:taxon-name><tp:taxon-name-part taxon-name-part-type="family">Agaricaceae</tp:taxon-name-part></tp:taxon-name></italic> of Michigan, vol. 1. Wynkoop Hallenback Crawford Co., State Printers, Lansing, Michigan, 1–924. <ext-link xlink:href="10.5962/bhl.title.58545" ext-link-type="doi" xlink:type="simple">https://doi.org/10.5962/bhl.title.58545</ext-link></mixed-citation></ref><ref id="B3"><mixed-citation xmlns:xlink="http://www.w3.org/1999/xlink" xlink:type="simple"><person-group><name name-style="western"><surname>Bessette</surname><given-names>AE</given-names></name><name name-style="western"><surname>Bessette</surname><given-names>AR</given-names></name><name name-style="western"><surname>Fischer</surname><given-names>WD</given-names></name></person-group> (<year>1997</year>) <source>Mushrooms of Northeastern North America.</source><publisher-name>Syracuse University Press</publisher-name>, <publisher-loc>Hong Kong</publisher-loc>, <size units="page">582 pp</size>.</mixed-citation></ref><ref id="B22"><mixed-citation xmlns:xlink="http://www.w3.org/1999/xlink" xlink:type="simple"><person-group><name name-style="western"><surname>Justo</surname><given-names>A</given-names></name><name name-style="western"><surname>Vizzini</surname><given-names>A</given-names></name><etal/></person-group> (<year>2011b</year>) <article-title>Phylogeny of the <italic><tp:taxon-name><tp:taxon-name-part taxon-name-part-type="family">Pluteaceae</tp:taxon-name-part></tp:taxon-name></italic> (<italic><tp:taxon-name><tp:taxon-name-part taxon-name-part-type="order">Agaricales</tp:taxon-name-part></tp:taxon-name></italic>, <italic><tp:taxon-name><tp:taxon-name-part taxon-name-part-type="phylum">Basidiomycota</tp:taxon-name-part></tp:taxon-name></italic>): taxonomy and character evolution.</article-title><source>Fungal Biology</source><volume>115</volume>(<issue>1</issue>): <fpage>1</fpage>–<lpage>20</lpage>. <ext-link xlink:href="10.1016/j.funbio.2010.09.012" ext-link-type="doi" xlink:type="simple">https://doi.org/10.1016/j.funbio.2010.09.012</ext-link></mixed-citation></ref><ref id="B29"><mixed-citation xmlns:xlink="http://www.w3.org/1999/xlink" xlink:type="simple"><person-group><name name-style="western"><surname>Kaygusuz</surname><given-names>O</given-names></name><name name-style="western"><surname>Türkekul</surname><given-names>I</given-names></name><etal/></person-group> (<year>2019</year>) <article-title>New records of <tp:taxon-name><tp:taxon-name-part taxon-name-part-type="genus">Pluteus</tp:taxon-name-part><tp:taxon-name-part taxon-name-part-type="infraspecific-rank">section</tp:taxon-name-part><tp:taxon-name-part taxon-name-part-type="section">Hispidoderma</tp:taxon-name-part></tp:taxon-name> in Turkey based on morphological characteristics and molecular data.</article-title><source>Phytotaxa</source><volume>413</volume>(<issue>3</issue>): <fpage>175</fpage>–<lpage>206</lpage>. <ext-link xlink:href="10.11646/phytotaxa.413.3.1" ext-link-type="doi" xlink:type="simple">https://doi.org/10.11646/phytotaxa.413.3.1</ext-link></mixed-citation></ref><ref id="B88"><mixed-citation xmlns:xlink="http://www.w3.org/1999/xlink" xlink:type="simple"><person-group><name name-style="western"><surname>Yang</surname><given-names>SS</given-names></name></person-group> (<year>2011</year>) Studies on Taxonomy of The Genus <italic><tp:taxon-name><tp:taxon-name-part taxon-name-part-type="genus">Pluteus</tp:taxon-name-part></tp:taxon-name></italic> from China. Thesis, Jilin Agricultural University, Changchun, China.</mixed-citation></ref><ref id="B87"><mixed-citation xmlns:xlink="http://www.w3.org/1999/xlink" xlink:type="simple"><person-group><name name-style="western"><surname>Xu</surname><given-names>J</given-names></name></person-group> (<year>2016</year>) Taxonomy of <italic><tp:taxon-name><tp:taxon-name-part taxon-name-part-type="genus">Pluteus</tp:taxon-name-part></tp:taxon-name></italic> and <italic><tp:taxon-name><tp:taxon-name-part taxon-name-part-type="genus">Volvariella</tp:taxon-name-part></tp:taxon-name></italic> from China. PhD Thesis, South China University of Technology, Guangzhou, China.</mixed-citation></ref></ref-list></tp:taxon-treatment>
