# Supplementary material for: ﻿Integrating morphology, phylogeny, substrate, and distribution: clarifying the major phylogenetic framework of Pluteussect.Hispidoderma (Agaricales, Pluteaceae) and describing 18 species
Source: IMA Fungus. 2025 Jul 29;16:e154329. doi: 10.3897/imafungus.16.154329 (PMC12326178; doi:10.3897/imafungus.16.154329)
Supplement: XML Treatment for Pluteus piceicola [file imafungus.16.154329-treatment15.xml]

<!DOCTYPE tp:taxon-treatment
  PUBLIC "-//TaxonX//DTD Taxonomic Treatment Publishing DTD v0 20100105//EN" "tax-treatment-NSO.dtd">
<tp:taxon-treatment xmlns:tp="http://www.plazi.org/taxpub"><tp:treatment-meta><kwd-group><label>Taxon classification</label><kwd>
                  <named-content content-type="kingdom">Fungi</named-content>
                </kwd><kwd>
                  <named-content content-type="order">Agaricales</named-content>
                </kwd><kwd>
                  <named-content content-type="family">Pluteaceae</named-content>
                </kwd></kwd-group><mixed-citation publication-type="journal"><person-group><name><surname>Qi</surname><given-names>Zheng-Xiang</given-names></name><name><surname>Wang</surname><given-names>Li-Bo</given-names></name><name><surname>Qian</surname><given-names>Ke-Qing</given-names></name><name><surname>Shi</surname><given-names>Li-Li</given-names></name><name><surname>Hu</surname><given-names>Jia-Jun</given-names></name><name><surname>Tuo</surname><given-names>Yong-Lan</given-names></name><name><surname>Rao</surname><given-names>Gu</given-names></name><name><surname>Samwel Jacob</surname><given-names>Muharagi</given-names></name><name><surname>Liu</surname><given-names>Rui-Peng</given-names></name><name><surname>Liu</surname><given-names>Ming-Hao</given-names></name><name><surname>Guo</surname><given-names>Di-Zhe</given-names></name><name><surname>Liu</surname><given-names>Ya-Jie</given-names></name><name><surname>Zhang</surname><given-names>Bo</given-names></name><name><surname>Li</surname><given-names>Xiao</given-names></name><name><surname>Li</surname><given-names>Yu</given-names></name></person-group><article-title>﻿Integrating morphology, phylogeny, substrate, and distribution: clarifying the major phylogenetic framework of <tp:taxon-name><tp:taxon-name-part taxon-name-part-type="genus" reg="Pluteus">Pluteus</tp:taxon-name-part><tp:taxon-name-part taxon-name-part-type="infraspecific-rank">sect.</tp:taxon-name-part><tp:taxon-name-part taxon-name-part-type="section" reg="Hispidoderma">Hispidoderma</tp:taxon-name-part></tp:taxon-name> (<italic><tp:taxon-name><tp:taxon-name-part taxon-name-part-type="order">Agaricales</tp:taxon-name-part></tp:taxon-name></italic>, <italic><tp:taxon-name><tp:taxon-name-part taxon-name-part-type="family">Pluteaceae</tp:taxon-name-part></tp:taxon-name></italic>) and describing 18 species</article-title><source>IMA Fungus</source><day>29</day><month>07</month><year>2025</year><volume>16</volume><pub-id pub-id-type="doi">10.3897/imafungus.16.154329</pub-id></mixed-citation></tp:treatment-meta><tp:nomenclature><label>﻿</label><tp:taxon-name>
                <object-id xmlns:xlink="http://www.w3.org/1999/xlink" content-type="arpha" xlink:type="simple">7D4C12CF-839A-5D77-9D0C-02CF8DB52A36</object-id>
                <tp:taxon-name-part taxon-name-part-type="genus" reg="Pluteus">Pluteus</tp:taxon-name-part>
                <tp:taxon-name-part taxon-name-part-type="species" reg="piceicola">piceicola</tp:taxon-name-part>
                <object-id xmlns:xlink="http://www.w3.org/1999/xlink" content-type="mycobank" xlink:type="simple">MycoBank No: 853185</object-id>
              </tp:taxon-name><tp:taxon-authority>Z.X. QI, B. Zhang &amp; Y. Li</tp:taxon-authority><tp:taxon-status xmlns:xlink="http://www.w3.org/1999/xlink" xlink:type="simple">sp. nov.</tp:taxon-status><xref ref-type="fig" rid="F23">Figs 23A–K</xref><xref ref-type="fig" rid="F24">, 24A–M</xref><xref ref-type="fig" rid="F27">, 27</xref></tp:nomenclature><tp:treatment-sec sec-type="etymology" id="SECID0E3ZDM"><title>Etymology.</title><p>The species epithet “<tp:taxon-name><tp:taxon-name-part taxon-name-part-type="genus" reg="Pluteus"/><tp:taxon-name-part taxon-name-part-type="species" reg="piceicola">piceicola</tp:taxon-name-part></tp:taxon-name>” (Latin) refers to its habitat on <italic><tp:taxon-name><tp:taxon-name-part taxon-name-part-type="genus" reg="Picea">Picea</tp:taxon-name-part><tp:taxon-name-part taxon-name-part-type="species" reg="schrenkiana">schrenkiana</tp:taxon-name-part></tp:taxon-name></italic>.</p></tp:treatment-sec><tp:treatment-sec sec-type="diagnosis" id="SECID0EW1DM"><title>Diagnosis.</title><p>Distinguished from <italic><tp:taxon-name><tp:taxon-name-part taxon-name-part-type="genus" reg="Pluteus">P.</tp:taxon-name-part><tp:taxon-name-part taxon-name-part-type="species" reg="leoninus">leoninus</tp:taxon-name-part></tp:taxon-name></italic> by its pileus with a brown pruinose on the surface and the presence of spiral longitudinal striate of the stipe. On the phylogenetic tree, there are separate branches and its <abbrev xmlns:xlink="http://www.w3.org/1999/xlink" xlink:title="internal transcribed spacer" id="ABBRID0EH2DM" xlink:type="simple">ITS</abbrev> sequences (genetic distance = 0.021, SE = 0.006) and <italic>tef1</italic> sequences (genetic distance = 0.090, SE = 0.015). It grows preferentially in coniferous forests (<italic><tp:taxon-name><tp:taxon-name-part taxon-name-part-type="genus" reg="Picea">Picea</tp:taxon-name-part></tp:taxon-name></italic>) on decaying wood branches and is distributed in East Asia (China).</p></tp:treatment-sec><tp:treatment-sec sec-type="Holotype" id="SECID0EU2DM"><title>Holotype.</title><p>CHINA • Xinjiang Uygur Autonomous Region, Ili Kazakh Autonomous Prefecture, Tekes County, Jongkushtai village, <named-content xmlns:xlink="http://www.w3.org/1999/xlink" content-type="dwc:verbatimCoordinates" xlink:type="simple"><named-content content-type="geo-json" specific-use="{&#34;type&#34;:&#34;Point&#34;,&#34;coordinates&#34;:[82.221458,43.624031]}" id="NCID0E42DM" xlink:type="simple">42°97'26.51"N, 82°12'77.25"E</named-content></named-content>, alt. 2242 m, 3 September 2023, Z.X. Qi, FJAU66574 (<abbrev xmlns:xlink="http://www.w3.org/1999/xlink" xlink:title="internal transcribed spacer" id="ABBRID0EC3DM" xlink:type="simple">ITS</abbrev>: <ext-link xmlns:xlink="http://www.w3.org/1999/xlink" xlink:href="PP516599" ext-link-type="gen" xlink:type="simple">PP516599</ext-link>, <abbrev xmlns:xlink="http://www.w3.org/1999/xlink" xlink:title="large subunit ribosomal RNA" id="ABBRID0EL3DM" xlink:type="simple">LSU</abbrev>: <ext-link xmlns:xlink="http://www.w3.org/1999/xlink" xlink:href="PP516651" ext-link-type="gen" xlink:type="simple">PP516651</ext-link>, <italic>tef1</italic>: <ext-link xmlns:xlink="http://www.w3.org/1999/xlink" xlink:href="PP551589" ext-link-type="gen" xlink:type="simple">PP551589</ext-link>) (Collection no.: Qi 2849).</p></tp:treatment-sec><tp:treatment-sec sec-type="description" id="SECID0E23DM"><title>Description.</title><p>Basidiomata medium to large-sized. Pileus 39–71 mm diam; campanulate to hemispherical when young, surface yellow-brown (10.0YR 8/20), with yellow-brown crumbly scales, central scales crowded; gradually plano-convex to convex at maturity, central obtuse umbo, earthy yellow to orange-yellow (10.0YR 8/10–10.0YR 7/14), surface brown pruinose, margin yellow (10.0YR 8/10). Context dirt white to yellowish (10.0YR 8/2–10.0YR 8/4), odorless, 5–8 mm thick. Lamellae initially dirty white (10.0YR 8/4), turning pink at maturity (2.5Y 8/12), free, crowded, thick, unequal, slightly ventricose, 6–7 mm wide, edges even. Stipe 47–71 × 8–13 mm, cylindrical, hollow, slightly thicker at the base, fibrous, some surfaces with brown longitudinal striate (7.5YR 7/14). Odorless. Spore prints pink.</p><p>Basidiospores [200, 30, 17] (–6.5)7.0–8.0(–8.5) × 5.5–6.0(–6.5) μm, avL × avW = 7.4–7.6 × 5.6–6.0 µm, Q = 1.16–1.54 μm, avQ = 1.20–1.25 μm, ellipsoid to broadly ellipsoid, slightly pinkish, smooth, thin-walled. Basidia 25–32 × 7–11 μm, clavate, thin-walled, 4-sterigmate, and hyaline. Pleurocystidia 55–102 × 22–36 μm, numerous, scattered, fusiform to subfusiform, or clavate, apically mostly obtusely rounded, with or without 1–2 digitiform excrescences at apex, thin-walled, smooth, hyaline. Lamellar edge sterile. Cheilocystidia 41–79 × 18–29 μm, abundant, clustered, subfusiform to fusiform, mostly apically mucronate to rostrate, or diverticulate, 10–23 μm long, a few obtusely rounded, thin-walled, hyaline. Pileipellis a trichoderm with radial hyphae, terminal elements 62–171 × 17–32 μm, cylindrical or fusiform elements, thick-walled, and slightly tan intracellular pigment. Stipitipellis a cutis, hyphae 5–13 µm diam, cylindrical, hyaline, thin-walled. Caulocystidia absent. Clamp connections absent in all tissues.</p></tp:treatment-sec><tp:treatment-sec sec-type="habitat" id="SECID0EB4DM"><title>Habitat.</title><p>Solitary or scattered on decaying dead wood in spruce forests (<italic><tp:taxon-name><tp:taxon-name-part taxon-name-part-type="genus" reg="Picea">P.</tp:taxon-name-part><tp:taxon-name-part taxon-name-part-type="species" reg="schrenkiana">schrenkiana</tp:taxon-name-part></tp:taxon-name></italic>).</p></tp:treatment-sec><tp:treatment-sec sec-type="distribution" id="SECID0ES4DM"><title>World distribution.</title><p>China.</p></tp:treatment-sec><tp:treatment-sec sec-type="distribution" id="SECID0EX4DM"><title>China distribution.</title><p>Xinjiang Uygur Autonomous Region.</p></tp:treatment-sec><tp:treatment-sec sec-type="material" id="SECID0E34DM"><title>Other specimens examined.</title><p>CHINA • Xinjiang Uygur Autonomous Region, Ili Kazakh Autonomous Prefecture, Tekes County, Jongkushtai village. Scattered on rotting wood in spruce forests (<italic><tp:taxon-name><tp:taxon-name-part taxon-name-part-type="genus" reg="Picea">P.</tp:taxon-name-part><tp:taxon-name-part taxon-name-part-type="species" reg="schrenkiana">schrenkiana</tp:taxon-name-part></tp:taxon-name></italic>); <named-content xmlns:xlink="http://www.w3.org/1999/xlink" content-type="dwc:verbatimCoordinates" xlink:type="simple"><named-content content-type="geo-json" specific-use="{&#34;type&#34;:&#34;Point&#34;,&#34;coordinates&#34;:[82.877283,42.300725]}" id="NCID0EQ5DM" xlink:type="simple">42°17'62.61"N, 82°51'98.22"E</named-content></named-content>, alt. 2236 m, 19 July 2023, Z.X. Qi, FJAU66569 (Collection no.: Qi 498) (<abbrev xmlns:xlink="http://www.w3.org/1999/xlink" xlink:title="internal transcribed spacer" id="ABBRID0EV5DM" xlink:type="simple">ITS</abbrev>: <ext-link xmlns:xlink="http://www.w3.org/1999/xlink" xlink:href="PP516594" ext-link-type="gen" xlink:type="simple">PP516594</ext-link>, <abbrev xmlns:xlink="http://www.w3.org/1999/xlink" xlink:title="large subunit ribosomal RNA" id="ABBRID0E55DM" xlink:type="simple">LSU</abbrev>: <ext-link xmlns:xlink="http://www.w3.org/1999/xlink" xlink:href="PP516646" ext-link-type="gen" xlink:type="simple">PP516646</ext-link>, <italic>tef1</italic>: <ext-link xmlns:xlink="http://www.w3.org/1999/xlink" xlink:href="PP551584" ext-link-type="gen" xlink:type="simple">PP551584</ext-link>). CHINA • Xinjiang Uygur Autonomous Region, Ili Kazakh Autonomous Prefecture, Tekes County, Jongkushtai village; Solitary on rotting wood in spruce forests (<italic><tp:taxon-name><tp:taxon-name-part taxon-name-part-type="genus" reg="Picea">P.</tp:taxon-name-part><tp:taxon-name-part taxon-name-part-type="species" reg="schrenkiana">schrenkiana</tp:taxon-name-part></tp:taxon-name></italic>); <named-content xmlns:xlink="http://www.w3.org/1999/xlink" content-type="dwc:verbatimCoordinates" xlink:type="simple"><named-content content-type="geo-json" specific-use="{&#34;type&#34;:&#34;Point&#34;,&#34;coordinates&#34;:[82.875506,42.334078]}" id="NCID0E36DM" xlink:type="simple">42°19'62.68"N, 82°51'91.82"E</named-content></named-content>, alt. 2128 m, 23 July 2023, Z.X. Qi, FJAU66570 (Collection no.: Qi 632) (<abbrev xmlns:xlink="http://www.w3.org/1999/xlink" xlink:title="internal transcribed spacer" id="ABBRID0EBAEM" xlink:type="simple">ITS</abbrev>: <ext-link xmlns:xlink="http://www.w3.org/1999/xlink" xlink:href="PP516595" ext-link-type="gen" xlink:type="simple">PP516595</ext-link>, <abbrev xmlns:xlink="http://www.w3.org/1999/xlink" xlink:title="large subunit ribosomal RNA" id="ABBRID0EKAEM" xlink:type="simple">LSU</abbrev>: <ext-link xmlns:xlink="http://www.w3.org/1999/xlink" xlink:href="PP516647" ext-link-type="gen" xlink:type="simple">PP516647</ext-link>, <italic>tef1</italic>: <ext-link xmlns:xlink="http://www.w3.org/1999/xlink" xlink:href="PP551585" ext-link-type="gen" xlink:type="simple">PP551585</ext-link>). CHINA • Xinjiang Uygur Autonomous Region, Ili Kazakh Autonomous Prefecture, Tekes County, Jongkushtai village; Scattered on rotting wood in spruce forests (<italic><tp:taxon-name><tp:taxon-name-part taxon-name-part-type="genus" reg="Picea">P.</tp:taxon-name-part><tp:taxon-name-part taxon-name-part-type="species" reg="schrenkiana">schrenkiana</tp:taxon-name-part></tp:taxon-name></italic>); <named-content xmlns:xlink="http://www.w3.org/1999/xlink" content-type="dwc:verbatimCoordinates" xlink:type="simple"><named-content content-type="geo-json" specific-use="{&#34;type&#34;:&#34;Point&#34;,&#34;coordinates&#34;:[83.342744,42.269075]}" id="NCID0EIBEM" xlink:type="simple">42°15'68.67"N, 82°79'93.88"E</named-content></named-content>, alt. 2224 m, 2 August 2023, Z.X. Qi, FJAU66571 (Collection no.: Qi 840) (<abbrev xmlns:xlink="http://www.w3.org/1999/xlink" xlink:title="internal transcribed spacer" id="ABBRID0ENBEM" xlink:type="simple">ITS</abbrev>: <ext-link xmlns:xlink="http://www.w3.org/1999/xlink" xlink:href="PP516596" ext-link-type="gen" xlink:type="simple">PP516596</ext-link>, <abbrev xmlns:xlink="http://www.w3.org/1999/xlink" xlink:title="large subunit ribosomal RNA" id="ABBRID0EWBEM" xlink:type="simple">LSU</abbrev>: <ext-link xmlns:xlink="http://www.w3.org/1999/xlink" xlink:href="PP516648" ext-link-type="gen" xlink:type="simple">PP516648</ext-link>, <italic>tef1</italic>: <ext-link xmlns:xlink="http://www.w3.org/1999/xlink" xlink:href="PP551586" ext-link-type="gen" xlink:type="simple">PP551586</ext-link>). CHINA • Xinjiang Uygur Autonomous Region, Ili Kazakh Autonomous Prefecture, Tekes County, Jongkushtai village; Solitary on rotting wood in spruce forests (<italic><tp:taxon-name><tp:taxon-name-part taxon-name-part-type="genus" reg="Picea">P.</tp:taxon-name-part><tp:taxon-name-part taxon-name-part-type="species" reg="schrenkiana">schrenkiana</tp:taxon-name-part></tp:taxon-name></italic>); <named-content xmlns:xlink="http://www.w3.org/1999/xlink" content-type="dwc:verbatimCoordinates" xlink:type="simple"><named-content content-type="geo-json" specific-use="{&#34;type&#34;:&#34;Point&#34;,&#34;coordinates&#34;:[82.997994,42.253258]}" id="NCID0EUCEM" xlink:type="simple">42°15'11.73"N, 82°59'52.78"E</named-content></named-content>, alt. 2318 m, 15 August 2023, Z.X. Qi, FJAU66572 (Collection no.: Qi 2125) (<abbrev xmlns:xlink="http://www.w3.org/1999/xlink" xlink:title="internal transcribed spacer" id="ABBRID0EZCEM" xlink:type="simple">ITS</abbrev>: <ext-link xmlns:xlink="http://www.w3.org/1999/xlink" xlink:href="PP516597" ext-link-type="gen" xlink:type="simple">PP516597</ext-link>, <abbrev xmlns:xlink="http://www.w3.org/1999/xlink" xlink:title="large subunit ribosomal RNA" id="ABBRID0ECDEM" xlink:type="simple">LSU</abbrev>: <ext-link xmlns:xlink="http://www.w3.org/1999/xlink" xlink:href="PP516649" ext-link-type="gen" xlink:type="simple">PP516649</ext-link>, <italic>tef1</italic>: <ext-link xmlns:xlink="http://www.w3.org/1999/xlink" xlink:href="PP551587" ext-link-type="gen" xlink:type="simple">PP551587</ext-link>). CHINA • Xinjiang Uygur Autonomous Region, Ili Kazakh Autonomous Prefecture, Tekes County, Jongkushtai village; Solitary on rotting wood in spruce forests (<italic><tp:taxon-name><tp:taxon-name-part taxon-name-part-type="genus" reg="Picea">P.</tp:taxon-name-part><tp:taxon-name-part taxon-name-part-type="species" reg="schrenkiana">schrenkiana</tp:taxon-name-part></tp:taxon-name></italic>), <named-content xmlns:xlink="http://www.w3.org/1999/xlink" content-type="dwc:verbatimCoordinates" xlink:type="simple"><named-content content-type="geo-json" specific-use="{&#34;type&#34;:&#34;Point&#34;,&#34;coordinates&#34;:[82.972828,42.321925]}" id="NCID0EAEEM" xlink:type="simple">42°19'18.93"N, 82°58'22.18"E</named-content></named-content>, alt. 2241 m, 27 August 2023, Z.X. Qi, FJAU66573 (Collection no.: Qi 2584) (<abbrev xmlns:xlink="http://www.w3.org/1999/xlink" xlink:title="internal transcribed spacer" id="ABBRID0EFEEM" xlink:type="simple">ITS</abbrev>: <ext-link xmlns:xlink="http://www.w3.org/1999/xlink" xlink:href="PP516598" ext-link-type="gen" xlink:type="simple">PP516598</ext-link>, <abbrev xmlns:xlink="http://www.w3.org/1999/xlink" xlink:title="large subunit ribosomal RNA" id="ABBRID0EOEEM" xlink:type="simple">LSU</abbrev>: <ext-link xmlns:xlink="http://www.w3.org/1999/xlink" xlink:href="PP516650" ext-link-type="gen" xlink:type="simple">PP516650</ext-link>, <italic>tef1</italic>: <ext-link xmlns:xlink="http://www.w3.org/1999/xlink" xlink:href="PP551588" ext-link-type="gen" xlink:type="simple">PP551588</ext-link>). CHINA • Xinjiang Uygur Autonomous Region, Ili Kazakh Autonomous Prefecture, Tekes County, Jongkushtai village; Solitary on rotting wood in spruce forests (<italic><tp:taxon-name><tp:taxon-name-part taxon-name-part-type="genus" reg="Picea">P.</tp:taxon-name-part><tp:taxon-name-part taxon-name-part-type="species" reg="schrenkiana">schrenkiana</tp:taxon-name-part></tp:taxon-name></italic>); <named-content xmlns:xlink="http://www.w3.org/1999/xlink" content-type="dwc:verbatimCoordinates" xlink:type="simple"><named-content content-type="geo-json" specific-use="{&#34;type&#34;:&#34;Point&#34;,&#34;coordinates&#34;:[82.922994,42.257903]}" id="NCID0EMFEM" xlink:type="simple">42°15'28.45"N, 82°55'22.78"E</named-content></named-content>, alt. 2169 m, 5 September 2023, Z.X. Qi, FJAU66575 (Collection no.: Qi 2925) (<abbrev xmlns:xlink="http://www.w3.org/1999/xlink" xlink:title="internal transcribed spacer" id="ABBRID0ERFEM" xlink:type="simple">ITS</abbrev>: <ext-link xmlns:xlink="http://www.w3.org/1999/xlink" xlink:href="PP516600" ext-link-type="gen" xlink:type="simple">PP516600</ext-link>, <abbrev xmlns:xlink="http://www.w3.org/1999/xlink" xlink:title="large subunit ribosomal RNA" id="ABBRID0E1FEM" xlink:type="simple">LSU</abbrev>: <ext-link xmlns:xlink="http://www.w3.org/1999/xlink" xlink:href="PP516652" ext-link-type="gen" xlink:type="simple">PP516652</ext-link>, <italic>tef1</italic>: <ext-link xmlns:xlink="http://www.w3.org/1999/xlink" xlink:href="PP551590" ext-link-type="gen" xlink:type="simple">PP551590</ext-link>). CHINA • Xinjiang Uygur Autonomous Region, Ili Kazakh Autonomous Prefecture, Tekes County, Jongkushtai village; Solitary on rotting wood in spruce forests (<italic><tp:taxon-name><tp:taxon-name-part taxon-name-part-type="genus" reg="Picea">P.</tp:taxon-name-part><tp:taxon-name-part taxon-name-part-type="species" reg="schrenkiana">schrenkiana</tp:taxon-name-part></tp:taxon-name></italic>); <named-content xmlns:xlink="http://www.w3.org/1999/xlink" content-type="dwc:verbatimCoordinates" xlink:type="simple"><named-content content-type="geo-json" specific-use="{&#34;type&#34;:&#34;Point&#34;,&#34;coordinates&#34;:[82.922961,42.257519]}" id="NCID0EYGEM" xlink:type="simple">42°15'27.07"N, 82°55'22.66"E</named-content></named-content>, alt. 2487 m, 15 June 2024, Z.X. Qi, FJAU66601 (Collection no.: Qi 3179) (<abbrev xmlns:xlink="http://www.w3.org/1999/xlink" xlink:title="internal transcribed spacer" id="ABBRID0E4GEM" xlink:type="simple">ITS</abbrev>: <ext-link xmlns:xlink="http://www.w3.org/1999/xlink" xlink:href="PQ810770" ext-link-type="gen" xlink:type="simple">PQ810770</ext-link>, <abbrev xmlns:xlink="http://www.w3.org/1999/xlink" xlink:title="large subunit ribosomal RNA" id="ABBRID0EGHEM" xlink:type="simple">LSU</abbrev>: <ext-link xmlns:xlink="http://www.w3.org/1999/xlink" xlink:href="PQ810747" ext-link-type="gen" xlink:type="simple">PQ810747</ext-link>, <italic>tef1</italic>: <ext-link xmlns:xlink="http://www.w3.org/1999/xlink" xlink:href="PQ811053" ext-link-type="gen" xlink:type="simple">PQ811053</ext-link>). CHINA • Xinjiang Uygur Autonomous Region, Ili Kazakh Autonomous Prefecture, Tekes County, Jongkushtai village; Solitary on rotting wood in spruce forests (<italic><tp:taxon-name><tp:taxon-name-part taxon-name-part-type="genus" reg="Picea">P.</tp:taxon-name-part><tp:taxon-name-part taxon-name-part-type="species" reg="schrenkiana">schrenkiana</tp:taxon-name-part></tp:taxon-name></italic>); <named-content xmlns:xlink="http://www.w3.org/1999/xlink" content-type="dwc:verbatimCoordinates" xlink:type="simple"><named-content content-type="geo-json" specific-use="{&#34;type&#34;:&#34;Point&#34;,&#34;coordinates&#34;:[82.922578,42.257867]}" id="NCID0EEIEM" xlink:type="simple">42°15'28.32"N, 82°55'21.28"E</named-content></named-content>, alt. 2441 m, 23 June 2024, Z.X. Qi, FJAU66602 (Collection no.: Qi 3321) (<abbrev xmlns:xlink="http://www.w3.org/1999/xlink" xlink:title="internal transcribed spacer" id="ABBRID0EJIEM" xlink:type="simple">ITS</abbrev>: <ext-link xmlns:xlink="http://www.w3.org/1999/xlink" xlink:href="PQ810771" ext-link-type="gen" xlink:type="simple">PQ810771</ext-link>, <abbrev xmlns:xlink="http://www.w3.org/1999/xlink" xlink:title="large subunit ribosomal RNA" id="ABBRID0ESIEM" xlink:type="simple">LSU</abbrev>: <ext-link xmlns:xlink="http://www.w3.org/1999/xlink" xlink:href="PQ810748" ext-link-type="gen" xlink:type="simple">PQ810748</ext-link>, <italic>tef1</italic>: <ext-link xmlns:xlink="http://www.w3.org/1999/xlink" xlink:href="PQ811054" ext-link-type="gen" xlink:type="simple">PQ811054</ext-link>). CHINA • Xinjiang Uygur Autonomous Region, Ili Kazakh Autonomous Prefecture, Tekes County, Jongkushtai village; Solitary on rotting wood in spruce forests (<italic><tp:taxon-name><tp:taxon-name-part taxon-name-part-type="genus" reg="Picea">P.</tp:taxon-name-part><tp:taxon-name-part taxon-name-part-type="species" reg="schrenkiana">schrenkiana</tp:taxon-name-part></tp:taxon-name></italic>); <named-content xmlns:xlink="http://www.w3.org/1999/xlink" content-type="dwc:verbatimCoordinates" xlink:type="simple"><named-content content-type="geo-json" specific-use="{&#34;type&#34;:&#34;Point&#34;,&#34;coordinates&#34;:[82.923000,42.257581]}" id="NCID0EQJEM" xlink:type="simple">42°15'27.29"N, 82°55'22.80"E</named-content></named-content>, alt. 2159 m, 27 June 2024, Z.X. Qi, FJAU66603 (Collection no.: Qi 3383) (<abbrev xmlns:xlink="http://www.w3.org/1999/xlink" xlink:title="internal transcribed spacer" id="ABBRID0EVJEM" xlink:type="simple">ITS</abbrev>: <ext-link xmlns:xlink="http://www.w3.org/1999/xlink" xlink:href="PQ810772" ext-link-type="gen" xlink:type="simple">PQ810772</ext-link>, <abbrev xmlns:xlink="http://www.w3.org/1999/xlink" xlink:title="large subunit ribosomal RNA" id="ABBRID0E5JEM" xlink:type="simple">LSU</abbrev>: <ext-link xmlns:xlink="http://www.w3.org/1999/xlink" xlink:href="PQ810749" ext-link-type="gen" xlink:type="simple">PQ810749</ext-link>, <italic>tef1</italic>: <ext-link xmlns:xlink="http://www.w3.org/1999/xlink" xlink:href="PQ811055" ext-link-type="gen" xlink:type="simple">PQ811055</ext-link>). CHINA • Xinjiang Uygur Autonomous Region, Ili Kazakh Autonomous Prefecture, Tekes County, Jongkushtai village; Solitary on rotting wood in spruce forests (<italic><tp:taxon-name><tp:taxon-name-part taxon-name-part-type="genus" reg="Picea">P.</tp:taxon-name-part><tp:taxon-name-part taxon-name-part-type="species" reg="schrenkiana">schrenkiana</tp:taxon-name-part></tp:taxon-name></italic>); <named-content xmlns:xlink="http://www.w3.org/1999/xlink" content-type="dwc:verbatimCoordinates" xlink:type="simple"><named-content content-type="geo-json" specific-use="{&#34;type&#34;:&#34;Point&#34;,&#34;coordinates&#34;:[82.922319,42.257992]}" id="NCID0E3KEM" xlink:type="simple">42°15'28.77"N, 82°55'20.35"E</named-content></named-content>, alt. 2432 m, 27 June 2024, Z.X. Qi, FJAU66604 (Collection no.: Qi 3387) (<abbrev xmlns:xlink="http://www.w3.org/1999/xlink" xlink:title="internal transcribed spacer" id="ABBRID0EBLEM" xlink:type="simple">ITS</abbrev>: <ext-link xmlns:xlink="http://www.w3.org/1999/xlink" xlink:href="PQ810773" ext-link-type="gen" xlink:type="simple">PQ810773</ext-link>, <abbrev xmlns:xlink="http://www.w3.org/1999/xlink" xlink:title="large subunit ribosomal RNA" id="ABBRID0EKLEM" xlink:type="simple">LSU</abbrev>: <ext-link xmlns:xlink="http://www.w3.org/1999/xlink" xlink:href="PQ810750" ext-link-type="gen" xlink:type="simple">PQ810750</ext-link>, <italic>tef1</italic>: <ext-link xmlns:xlink="http://www.w3.org/1999/xlink" xlink:href="PQ811056" ext-link-type="gen" xlink:type="simple">PQ811056</ext-link>). CHINA • Xinjiang Uygur Autonomous Region, Ili Kazakh Autonomous Prefecture, Tekes County, Jongkushtai village; Solitary on rotting wood in spruce forests (<italic><tp:taxon-name><tp:taxon-name-part taxon-name-part-type="genus" reg="Picea">P.</tp:taxon-name-part><tp:taxon-name-part taxon-name-part-type="species" reg="schrenkiana">schrenkiana</tp:taxon-name-part></tp:taxon-name></italic>); <named-content xmlns:xlink="http://www.w3.org/1999/xlink" content-type="dwc:verbatimCoordinates" xlink:type="simple"><named-content content-type="geo-json" specific-use="{&#34;type&#34;:&#34;Point&#34;,&#34;coordinates&#34;:[82.922986,42.257714]}" id="NCID0EIMEM" xlink:type="simple">42°15'27.77"N, 82°55'22.75"E</named-content></named-content>, alt. 2333 m, 10 July 2024, Z.X. Qi, FJAU66605 (Collection no.: Qi 3631) (<abbrev xmlns:xlink="http://www.w3.org/1999/xlink" xlink:title="internal transcribed spacer" id="ABBRID0ENMEM" xlink:type="simple">ITS</abbrev>: <ext-link xmlns:xlink="http://www.w3.org/1999/xlink" xlink:href="PQ810774" ext-link-type="gen" xlink:type="simple">PQ810774</ext-link>, <abbrev xmlns:xlink="http://www.w3.org/1999/xlink" xlink:title="large subunit ribosomal RNA" id="ABBRID0EWMEM" xlink:type="simple">LSU</abbrev>: <ext-link xmlns:xlink="http://www.w3.org/1999/xlink" xlink:href="PQ810751" ext-link-type="gen" xlink:type="simple">PQ810751</ext-link>, <italic>tef1</italic>: <ext-link xmlns:xlink="http://www.w3.org/1999/xlink" xlink:href="PQ811057" ext-link-type="gen" xlink:type="simple">PQ811057</ext-link>). CHINA • Xinjiang Uygur Autonomous Region, Ili Kazakh Autonomous Prefecture, Tekes County, Jongkushtai village; Solitary on rotting wood in spruce forests (<italic><tp:taxon-name><tp:taxon-name-part taxon-name-part-type="genus" reg="Picea">P.</tp:taxon-name-part><tp:taxon-name-part taxon-name-part-type="species" reg="schrenkiana">schrenkiana</tp:taxon-name-part></tp:taxon-name></italic>); <named-content xmlns:xlink="http://www.w3.org/1999/xlink" content-type="dwc:verbatimCoordinates" xlink:type="simple"><named-content content-type="geo-json" specific-use="{&#34;type&#34;:&#34;Point&#34;,&#34;coordinates&#34;:[82.923222,42.257917]}" id="NCID0EUNEM" xlink:type="simple">42°15'28.50"N, 82°55'23.60"E</named-content></named-content>, alt. 2511 m, 11 July 2024, Z.X. Qi, FJAU66606 (Collection no.: Qi 3668) (<abbrev xmlns:xlink="http://www.w3.org/1999/xlink" xlink:title="internal transcribed spacer" id="ABBRID0EZNEM" xlink:type="simple">ITS</abbrev>: <ext-link xmlns:xlink="http://www.w3.org/1999/xlink" xlink:href="PQ810775" ext-link-type="gen" xlink:type="simple">PQ810775</ext-link>, <abbrev xmlns:xlink="http://www.w3.org/1999/xlink" xlink:title="large subunit ribosomal RNA" id="ABBRID0ECOEM" xlink:type="simple">LSU</abbrev>: <ext-link xmlns:xlink="http://www.w3.org/1999/xlink" xlink:href="PQ810752" ext-link-type="gen" xlink:type="simple">PQ810752</ext-link>, <italic>tef1</italic>: <ext-link xmlns:xlink="http://www.w3.org/1999/xlink" xlink:href="PQ811058" ext-link-type="gen" xlink:type="simple">PQ811058</ext-link>). CHINA • Xinjiang Uygur Autonomous Region, Ili Kazakh Autonomous Prefecture, Tekes County, Jongkushtai village; Solitary on rotting wood in spruce forests (<italic><tp:taxon-name><tp:taxon-name-part taxon-name-part-type="genus" reg="Picea">P.</tp:taxon-name-part><tp:taxon-name-part taxon-name-part-type="species" reg="schrenkiana">schrenkiana</tp:taxon-name-part></tp:taxon-name></italic>); <named-content xmlns:xlink="http://www.w3.org/1999/xlink" content-type="dwc:verbatimCoordinates" xlink:type="simple"><named-content content-type="geo-json" specific-use="{&#34;type&#34;:&#34;Point&#34;,&#34;coordinates&#34;:[82.922961,42.257589]}" id="NCID0EAPEM" xlink:type="simple">42°15'27.32"N, 82°55'22.66"E</named-content></named-content>, alt. 2493 m, 20 July 2024, Z.X. Qi, FJAU66607 (Collection no.: Qi 3961) (<abbrev xmlns:xlink="http://www.w3.org/1999/xlink" xlink:title="internal transcribed spacer" id="ABBRID0EFPEM" xlink:type="simple">ITS</abbrev>: <ext-link xmlns:xlink="http://www.w3.org/1999/xlink" xlink:href="PQ810776" ext-link-type="gen" xlink:type="simple">PQ810776</ext-link>, <abbrev xmlns:xlink="http://www.w3.org/1999/xlink" xlink:title="large subunit ribosomal RNA" id="ABBRID0EOPEM" xlink:type="simple">LSU</abbrev>: <ext-link xmlns:xlink="http://www.w3.org/1999/xlink" xlink:href="PQ810753" ext-link-type="gen" xlink:type="simple">PQ810753</ext-link>, <italic>tef1</italic>: <ext-link xmlns:xlink="http://www.w3.org/1999/xlink" xlink:href="PQ811059" ext-link-type="gen" xlink:type="simple">PQ811059</ext-link>). CHINA • Xinjiang Uygur Autonomous Region, Ili Kazakh Autonomous Prefecture, Tekes County, Jongkushtai village; Solitary on rotting wood in spruce forests (<italic><tp:taxon-name><tp:taxon-name-part taxon-name-part-type="genus" reg="Picea">P.</tp:taxon-name-part><tp:taxon-name-part taxon-name-part-type="species" reg="schrenkiana">schrenkiana</tp:taxon-name-part></tp:taxon-name></italic>); <named-content xmlns:xlink="http://www.w3.org/1999/xlink" content-type="dwc:verbatimCoordinates" xlink:type="simple"><named-content content-type="geo-json" specific-use="{&#34;type&#34;:&#34;Point&#34;,&#34;coordinates&#34;:[82.922931,42.257908]}" id="NCID0EMQEM" xlink:type="simple">42°15'28.47"N, 82°55'22.55"E</named-content></named-content>, alt. 2182 m, 2 August 2024, Z.X. Qi, FJAU66608 (Collection no.: Qi 4133) (<abbrev xmlns:xlink="http://www.w3.org/1999/xlink" xlink:title="internal transcribed spacer" id="ABBRID0ERQEM" xlink:type="simple">ITS</abbrev>: <ext-link xmlns:xlink="http://www.w3.org/1999/xlink" xlink:href="PQ810777" ext-link-type="gen" xlink:type="simple">PQ810777</ext-link>, <abbrev xmlns:xlink="http://www.w3.org/1999/xlink" xlink:title="large subunit ribosomal RNA" id="ABBRID0E1QEM" xlink:type="simple">LSU</abbrev>: <ext-link xmlns:xlink="http://www.w3.org/1999/xlink" xlink:href="PQ810754" ext-link-type="gen" xlink:type="simple">PQ810754</ext-link>, <italic>tef1</italic>: <ext-link xmlns:xlink="http://www.w3.org/1999/xlink" xlink:href="PQ811060" ext-link-type="gen" xlink:type="simple">PQ811060</ext-link>). CHINA • Xinjiang Uygur Autonomous Region, Ili Kazakh Autonomous Prefecture, Tekes County, Jongkushtai village; Solitary on rotting wood in spruce forests (<italic><tp:taxon-name><tp:taxon-name-part taxon-name-part-type="genus" reg="Picea">P.</tp:taxon-name-part><tp:taxon-name-part taxon-name-part-type="species" reg="schrenkiana">schrenkiana</tp:taxon-name-part></tp:taxon-name></italic>); <named-content xmlns:xlink="http://www.w3.org/1999/xlink" content-type="dwc:verbatimCoordinates" xlink:type="simple"><named-content content-type="geo-json" specific-use="{&#34;type&#34;:&#34;Point&#34;,&#34;coordinates&#34;:[82.922900,42.257975]}" id="NCID0EYREM" xlink:type="simple">42°15'28.71"N, 82°55'22.44"E</named-content></named-content>, alt. 2362 m, 30 August 2024, Z.X. Qi, FJAU66609 (Collection no.: Qi 4849) (<abbrev xmlns:xlink="http://www.w3.org/1999/xlink" xlink:title="internal transcribed spacer" id="ABBRID0E4REM" xlink:type="simple">ITS</abbrev>: <ext-link xmlns:xlink="http://www.w3.org/1999/xlink" xlink:href="PQ810778" ext-link-type="gen" xlink:type="simple">PQ810778</ext-link>, <abbrev xmlns:xlink="http://www.w3.org/1999/xlink" xlink:title="large subunit ribosomal RNA" id="ABBRID0EGSEM" xlink:type="simple">LSU</abbrev>: <ext-link xmlns:xlink="http://www.w3.org/1999/xlink" xlink:href="PQ810755" ext-link-type="gen" xlink:type="simple">PQ810755</ext-link>, <italic>tef1</italic>: <ext-link xmlns:xlink="http://www.w3.org/1999/xlink" xlink:href="PQ811061" ext-link-type="gen" xlink:type="simple">PQ811061</ext-link>). CHINA • Xinjiang Uygur Autonomous Region, Ili Kazakh Autonomous Prefecture, Tekes County, Jongkushtai village; Solitary on rotting wood in spruce forests (<italic><tp:taxon-name><tp:taxon-name-part taxon-name-part-type="genus" reg="Picea">P.</tp:taxon-name-part><tp:taxon-name-part taxon-name-part-type="species" reg="schrenkiana">schrenkiana</tp:taxon-name-part></tp:taxon-name></italic>); <named-content xmlns:xlink="http://www.w3.org/1999/xlink" content-type="dwc:verbatimCoordinates" xlink:type="simple"><named-content content-type="geo-json" specific-use="{&#34;type&#34;:&#34;Point&#34;,&#34;coordinates&#34;:[82.922914,42.257833]}" id="NCID0EETEM" xlink:type="simple">42°15'28.20"N, 82°55'22.49"E</named-content></named-content>, alt. 2251 m, 30 August 2024, Z.X. Qi, FJAU66610 (Collection no.: Qi 4856) (<abbrev xmlns:xlink="http://www.w3.org/1999/xlink" xlink:title="internal transcribed spacer" id="ABBRID0EJTEM" xlink:type="simple">ITS</abbrev>: <ext-link xmlns:xlink="http://www.w3.org/1999/xlink" xlink:href="PQ810779" ext-link-type="gen" xlink:type="simple">PQ810779</ext-link>, <abbrev xmlns:xlink="http://www.w3.org/1999/xlink" xlink:title="large subunit ribosomal RNA" id="ABBRID0ESTEM" xlink:type="simple">LSU</abbrev>: <ext-link xmlns:xlink="http://www.w3.org/1999/xlink" xlink:href="PQ810756" ext-link-type="gen" xlink:type="simple">PQ810756</ext-link>, <italic>tef1</italic>: <ext-link xmlns:xlink="http://www.w3.org/1999/xlink" xlink:href="PQ811062" ext-link-type="gen" xlink:type="simple">PQ811062</ext-link>).</p></tp:treatment-sec><tp:treatment-sec sec-type="notes" id="SECID0ECUEM"><title>Notes.</title><p><italic><tp:taxon-name><tp:taxon-name-part taxon-name-part-type="genus" reg="Pluteus">Pluteus</tp:taxon-name-part><tp:taxon-name-part taxon-name-part-type="species" reg="piceicola">piceicola</tp:taxon-name-part></tp:taxon-name></italic> is characterized by its orange-yellow pileus with brown pruinose surface and distinctive spiral longitudinal stripes on the stipe. This species is associated with decaying wood in coniferous forests, specifically <italic><tp:taxon-name><tp:taxon-name-part taxon-name-part-type="genus" reg="Picea">Picea</tp:taxon-name-part><tp:taxon-name-part taxon-name-part-type="species" reg="schrenkiana">schrenkiana</tp:taxon-name-part></tp:taxon-name></italic>, and is distributed in East Asia (China).</p><p>Morphologically, <italic><tp:taxon-name><tp:taxon-name-part taxon-name-part-type="genus" reg="Pluteus">P.</tp:taxon-name-part><tp:taxon-name-part taxon-name-part-type="species" reg="piceicola">piceicola</tp:taxon-name-part></tp:taxon-name></italic> may be confused with other <italic><tp:taxon-name><tp:taxon-name-part taxon-name-part-type="genus" reg="Pluteus">Pluteus</tp:taxon-name-part></tp:taxon-name></italic> species exhibiting yellow to bright orange-yellow pileus. <italic><tp:taxon-name><tp:taxon-name-part taxon-name-part-type="genus" reg="Pluteus">P.</tp:taxon-name-part><tp:taxon-name-part taxon-name-part-type="species" reg="piceicola">piceicola</tp:taxon-name-part></tp:taxon-name></italic> is distinguished from <italic><tp:taxon-name><tp:taxon-name-part taxon-name-part-type="genus" reg="Pluteus">P.</tp:taxon-name-part><tp:taxon-name-part taxon-name-part-type="species" reg="leoninus">leoninus</tp:taxon-name-part></tp:taxon-name></italic> by its brown pruinose pileus surface, substrate preference for decaying woody branches in coniferous forests. In contrast, <italic><tp:taxon-name><tp:taxon-name-part taxon-name-part-type="genus" reg="Pluteus">P.</tp:taxon-name-part><tp:taxon-name-part taxon-name-part-type="species" reg="leoninus">leoninus</tp:taxon-name-part></tp:taxon-name></italic> inhabits well-decayed wood of angiosperms (e.g., <italic><tp:taxon-name><tp:taxon-name-part taxon-name-part-type="genus" reg="Betula">Betula</tp:taxon-name-part></tp:taxon-name></italic>, <italic><tp:taxon-name><tp:taxon-name-part taxon-name-part-type="genus" reg="Carpinus">Carpinus</tp:taxon-name-part></tp:taxon-name></italic>, <italic><tp:taxon-name><tp:taxon-name-part taxon-name-part-type="genus" reg="Fagus">Fagus</tp:taxon-name-part></tp:taxon-name></italic>, <italic><tp:taxon-name><tp:taxon-name-part taxon-name-part-type="genus" reg="Quercus">Quercus</tp:taxon-name-part></tp:taxon-name></italic>), is occasionally terrestrial under hardwoods, and rarely occurs on conifer wood (<italic><tp:taxon-name><tp:taxon-name-part taxon-name-part-type="genus" reg="Abies">Abies</tp:taxon-name-part></tp:taxon-name></italic>) (<xref ref-type="bibr" rid="B29">Kaygusuz et al. 2019</xref>; <xref ref-type="bibr" rid="B23">Justo et al. 2025</xref>). <italic><tp:taxon-name><tp:taxon-name-part taxon-name-part-type="genus" reg="Pluteus">P.</tp:taxon-name-part><tp:taxon-name-part taxon-name-part-type="species" reg="piceicola">piceicola</tp:taxon-name-part></tp:taxon-name></italic> differs from <italic><tp:taxon-name><tp:taxon-name-part taxon-name-part-type="genus" reg="Pluteus">P.</tp:taxon-name-part><tp:taxon-name-part taxon-name-part-type="species" reg="ussuriensis">ussuriensis</tp:taxon-name-part></tp:taxon-name></italic> primarily by its rougher, brown pruinose pileus surface, compared to the smoother pileus of the latter. This morphological distinction is supported by genetic distances of 0.034 (SE = 0.008) for <abbrev xmlns:xlink="http://www.w3.org/1999/xlink" xlink:title="internal transcribed spacer" id="ABBRID0EUYEM" xlink:type="simple">ITS</abbrev> and 0.095 (SE = 0.016) for <italic>tef1</italic> (<xref ref-type="bibr" rid="B23">Justo et al. 2025</xref>).</p><p><italic><tp:taxon-name><tp:taxon-name-part taxon-name-part-type="genus" reg="Pluteus">P.</tp:taxon-name-part><tp:taxon-name-part taxon-name-part-type="species" reg="piceicola">piceicola</tp:taxon-name-part></tp:taxon-name></italic> can be separated from <italic><tp:taxon-name><tp:taxon-name-part taxon-name-part-type="genus" reg="Pluteus">P.</tp:taxon-name-part><tp:taxon-name-part taxon-name-part-type="species" reg="admirabilis">admirabilis</tp:taxon-name-part></tp:taxon-name></italic> and <italic><tp:taxon-name><tp:taxon-name-part taxon-name-part-type="genus" reg="Pluteus">P.</tp:taxon-name-part><tp:taxon-name-part taxon-name-part-type="species" reg="chrysophaeus">chrysophaeus</tp:taxon-name-part></tp:taxon-name></italic> by its predominantly white stipe versus the yellow to yellowish stipe of the latter taxa, as well as by pileipellis structure: trichoderm in <italic><tp:taxon-name><tp:taxon-name-part taxon-name-part-type="genus" reg="Pluteus">P.</tp:taxon-name-part><tp:taxon-name-part taxon-name-part-type="species" reg="piceicola">piceicola</tp:taxon-name-part></tp:taxon-name></italic> versus hymeniderm in the latter species (<xref ref-type="bibr" rid="B76">Takehashi and Kasuya 2007</xref>; <xref ref-type="bibr" rid="B46">Menolli and Capelari 2010</xref>).</p><p><italic><tp:taxon-name><tp:taxon-name-part taxon-name-part-type="genus" reg="Pluteus">P.</tp:taxon-name-part><tp:taxon-name-part taxon-name-part-type="species" reg="piceicola">piceicola</tp:taxon-name-part></tp:taxon-name></italic> shares similarities with <italic><tp:taxon-name><tp:taxon-name-part taxon-name-part-type="genus" reg="Pluteus">P.</tp:taxon-name-part><tp:taxon-name-part taxon-name-part-type="species" reg="favrei">favrei</tp:taxon-name-part></tp:taxon-name></italic>, both exhibiting yellow to yellow-brown pileus, cheilocystidia with irregular or branched rostra, and a preference for decaying wood in <italic><tp:taxon-name><tp:taxon-name-part taxon-name-part-type="genus" reg="Picea">Picea</tp:taxon-name-part></tp:taxon-name></italic> forests. However, <italic><tp:taxon-name><tp:taxon-name-part taxon-name-part-type="genus" reg="Pluteus">P.</tp:taxon-name-part><tp:taxon-name-part taxon-name-part-type="species" reg="piceicola">piceicola</tp:taxon-name-part></tp:taxon-name></italic> produces smaller basidiospores (avL × avW = 7.4–7.6 × 5.6–6.0 µm) and lacks caulocystidia, while <italic><tp:taxon-name><tp:taxon-name-part taxon-name-part-type="genus" reg="Pluteus">P.</tp:taxon-name-part><tp:taxon-name-part taxon-name-part-type="species" reg="favrei">favrei</tp:taxon-name-part></tp:taxon-name></italic> forms larger basidiospores (avL × avW = 7.4–7.8 × 6.0–6.7 µm) and possesses caulocystidia (observed in the type collection). These taxa are further differentiated by genetic distances of 0.023 (SE = 0.006) for <abbrev xmlns:xlink="http://www.w3.org/1999/xlink" xlink:title="internal transcribed spacer" id="ABBRID0EJ3EM" xlink:type="simple">ITS</abbrev> and 0.078 (SE = 0.014) for <italic>tef1</italic> (<xref ref-type="bibr" rid="B23">Justo et al. 2025</xref>).</p><p>Phylogenetically, <italic><tp:taxon-name><tp:taxon-name-part taxon-name-part-type="genus" reg="Pluteus">P.</tp:taxon-name-part><tp:taxon-name-part taxon-name-part-type="species" reg="piceicola">piceicola</tp:taxon-name-part></tp:taxon-name></italic> is firmly positioned within the /<italic>leoninus</italic> clade with strong statistical support (<abbrev xmlns:xlink="http://www.w3.org/1999/xlink" xlink:title="Maximum Likelihood Bootstrap" id="ABBRID0EK4EM" xlink:type="simple">MLB</abbrev> = 100, BPP = 1, Fig. <xref ref-type="fig" rid="F4">4</xref>), forming a distinct branch with distant affinities to morphologically similar species such as <italic><tp:taxon-name><tp:taxon-name-part taxon-name-part-type="genus" reg="Pluteus">P.</tp:taxon-name-part><tp:taxon-name-part taxon-name-part-type="species" reg="favrei">favrei</tp:taxon-name-part></tp:taxon-name></italic>, <italic><tp:taxon-name><tp:taxon-name-part taxon-name-part-type="genus" reg="Pluteus">P.</tp:taxon-name-part><tp:taxon-name-part taxon-name-part-type="species" reg="ussuriensis">ussuriensis</tp:taxon-name-part></tp:taxon-name></italic>, and <italic><tp:taxon-name><tp:taxon-name-part taxon-name-part-type="genus" reg="Pluteus">P.</tp:taxon-name-part><tp:taxon-name-part taxon-name-part-type="species" reg="leoninus">leoninus</tp:taxon-name-part></tp:taxon-name></italic>.</p></tp:treatment-sec><tp:treatment-sec><!--Section generated to contain objects referenced in tp:taxon-treatment.--><fig id="F23" position="float" orientation="portrait"><object-id xmlns:xlink="http://www.w3.org/1999/xlink" content-type="doi" xlink:type="simple">10.3897/imafungus.16.154329.figure23</object-id><object-id xmlns:xlink="http://www.w3.org/1999/xlink" content-type="arpha" xlink:type="simple">2A6AA2C6-CFD0-5429-9798-7C79649119D2</object-id><label>Figure 23.</label><caption><p>Basidiomata features. A–K. <italic><tp:taxon-name><tp:taxon-name-part taxon-name-part-type="genus" reg="Pluteus">Pluteus</tp:taxon-name-part><tp:taxon-name-part taxon-name-part-type="species" reg="piceicola">piceicola</tp:taxon-name-part></tp:taxon-name></italic> (A, B. FJAU66574, C. FJAU66569, D, E. FJAU66575, F, G. FJAU66571, H, I. FJAU66573, J, K. FJAU66572). A–K. Photos by Zheng-Xiang Qi. Scale bars: 1 cm.</p></caption><graphic xmlns:xlink="http://www.w3.org/1999/xlink" xlink:href="imafungus-16-e154329-g023.jpg" position="float" orientation="portrait" xlink:type="simple" id="oo_1383991.jpg"><uri content-type="original_file" xlink:type="simple">https://binary.pensoft.net/fig/1383991</uri></graphic></fig><fig id="F24" position="float" orientation="portrait"><object-id xmlns:xlink="http://www.w3.org/1999/xlink" content-type="doi" xlink:type="simple">10.3897/imafungus.16.154329.figure24</object-id><object-id xmlns:xlink="http://www.w3.org/1999/xlink" content-type="arpha" xlink:type="simple">253C959C-4987-59FF-8539-CA0B999F5D72</object-id><label>Figure 24.</label><caption><p>Basidiomata features. A–M. <italic><tp:taxon-name><tp:taxon-name-part taxon-name-part-type="genus" reg="Pluteus">Pluteus</tp:taxon-name-part><tp:taxon-name-part taxon-name-part-type="species" reg="piceicola">piceicola</tp:taxon-name-part></tp:taxon-name></italic> (A, B. FJAU66603, C, M. FJAU66607, D, G. FJAU66605, E, F. FJAU66606, H, I. FJAU66608, J. FJAU66610, K, L. FJAU66609). A–M. Photos by Zheng-Xiang Qi. Scale bars: 1 cm.</p></caption><graphic xmlns:xlink="http://www.w3.org/1999/xlink" xlink:href="imafungus-16-e154329-g024.jpg" position="float" orientation="portrait" xlink:type="simple" id="oo_1383992.jpg"><uri content-type="original_file" xlink:type="simple">https://binary.pensoft.net/fig/1383992</uri></graphic></fig><fig id="F27" position="float" orientation="portrait"><object-id xmlns:xlink="http://www.w3.org/1999/xlink" content-type="doi" xlink:type="simple">10.3897/imafungus.16.154329.figure27</object-id><object-id xmlns:xlink="http://www.w3.org/1999/xlink" content-type="arpha" xlink:type="simple">298359E8-224B-53CA-B1B0-696BC897B670</object-id><label>Figure 27.</label><caption><p>A. Macroscopic characteristics of <italic><tp:taxon-name><tp:taxon-name-part taxon-name-part-type="genus" reg="Pluteus">Pluteus</tp:taxon-name-part><tp:taxon-name-part taxon-name-part-type="species" reg="piceicola">piceicola</tp:taxon-name-part></tp:taxon-name></italic>. B. Basidiospores. C. Pleurocystidia. D. Basidia and Pleurocystidia. E. Cheilocystidia. F. Pileipellis elements. Scale bars: 1 cm (A); 10 µm (B–E); 20 µm (F).</p></caption><graphic xmlns:xlink="http://www.w3.org/1999/xlink" xlink:href="imafungus-16-e154329-g027.jpg" position="float" orientation="portrait" xlink:type="simple" id="oo_1383995.jpg"><uri content-type="original_file" xlink:type="simple">https://binary.pensoft.net/fig/1383995</uri></graphic></fig><fig id="F4" position="float" orientation="portrait"><object-id xmlns:xlink="http://www.w3.org/1999/xlink" content-type="doi" xlink:type="simple">10.3897/imafungus.16.154329.figure4</object-id><object-id xmlns:xlink="http://www.w3.org/1999/xlink" content-type="arpha" xlink:type="simple">99B4D026-21CF-50B6-968B-AF1B6F8EBADA</object-id><label>Figure 4.</label><caption><p>Phylogenetic tree of the /<italic>leoninus</italic> clade of the <tp:taxon-name><tp:taxon-name-part taxon-name-part-type="infraspecific-rank">sect.</tp:taxon-name-part><tp:taxon-name-part taxon-name-part-type="section" reg="Hispidoderma">Hispidoderma</tp:taxon-name-part></tp:taxon-name>. The best tree from the ML and BI analysis of the <abbrev xmlns:xlink="http://www.w3.org/1999/xlink" xlink:title="internal transcribed spacer" id="ABBRID0EGPEK" xlink:type="simple">ITS</abbrev>+<italic>tef1</italic> dataset. The two values of internal nodes respectively represent the Maximum Likelihood bootstrap (MLBP)/Bayesian posterior probability (BIPP). Nodes with a bootstrap probability (BP) ≥ 80 and a Bayesian posterior probability (PP) ≥ 0.80 are indicated in the phylogram. This study species is in bold and red font.</p></caption><graphic xmlns:xlink="http://www.w3.org/1999/xlink" xlink:href="imafungus-16-e154329-g004.jpg" position="float" orientation="portrait" xlink:type="simple" id="oo_1383972.jpg"><uri content-type="original_file" xlink:type="simple">https://binary.pensoft.net/fig/1383972</uri></graphic></fig></tp:treatment-sec><ref-list><ref id="B29"><mixed-citation xmlns:xlink="http://www.w3.org/1999/xlink" xlink:type="simple"><person-group><name name-style="western"><surname>Kaygusuz</surname><given-names>O</given-names></name><name name-style="western"><surname>Türkekul</surname><given-names>I</given-names></name><etal/></person-group> (<year>2019</year>) <article-title>New records of <tp:taxon-name><tp:taxon-name-part taxon-name-part-type="genus">Pluteus</tp:taxon-name-part><tp:taxon-name-part taxon-name-part-type="infraspecific-rank">section</tp:taxon-name-part><tp:taxon-name-part taxon-name-part-type="section">Hispidoderma</tp:taxon-name-part></tp:taxon-name> in Turkey based on morphological characteristics and molecular data.</article-title><source>Phytotaxa</source><volume>413</volume>(<issue>3</issue>): <fpage>175</fpage>–<lpage>206</lpage>. <ext-link xlink:href="10.11646/phytotaxa.413.3.1" ext-link-type="doi" xlink:type="simple">https://doi.org/10.11646/phytotaxa.413.3.1</ext-link></mixed-citation></ref><ref id="B23"><mixed-citation xmlns:xlink="http://www.w3.org/1999/xlink" xlink:type="simple"><person-group><name name-style="western"><surname>Justo</surname><given-names>A</given-names></name><name name-style="western"><surname>Malysheva</surname><given-names>E</given-names></name><etal/></person-group> (<year>2025</year>) The <italic><tp:taxon-name><tp:taxon-name-part taxon-name-part-type="genus">Pluteus</tp:taxon-name-part><tp:taxon-name-part taxon-name-part-type="species">leoninus</tp:taxon-name-part></tp:taxon-name></italic> clade in the Holarctic region: existing names evaluated and seven new species described, Mycologia 117(3): 374–417. <ext-link xlink:href="10.1080/00275514.2025.2460237" ext-link-type="doi" xlink:type="simple">https://doi.org/10.1080/00275514.2025.2460237</ext-link></mixed-citation></ref><ref id="B76"><mixed-citation xmlns:xlink="http://www.w3.org/1999/xlink" xlink:type="simple"><person-group><name name-style="western"><surname>Takehashi</surname><given-names>S</given-names></name><name name-style="western"><surname>Kasuya</surname><given-names>T</given-names></name></person-group> (<year>2007</year>) <article-title>First record of <italic><tp:taxon-name><tp:taxon-name-part taxon-name-part-type="genus">Pluteus</tp:taxon-name-part><tp:taxon-name-part taxon-name-part-type="species">chrysophaeus</tp:taxon-name-part></tp:taxon-name></italic> and reexamination of <italic><tp:taxon-name><tp:taxon-name-part taxon-name-part-type="genus">Pluteus</tp:taxon-name-part><tp:taxon-name-part taxon-name-part-type="species">leoninus</tp:taxon-name-part></tp:taxon-name></italic> from Japan.</article-title><source>Mycoscience</source><volume>48</volume>: <fpage>321</fpage>–<lpage>325</lpage>. <ext-link xlink:href="10.1007/S10267-007-0371-7" ext-link-type="doi" xlink:type="simple">https://doi.org/10.1007/S10267-007-0371-7</ext-link></mixed-citation></ref><ref id="B46"><mixed-citation xmlns:xlink="http://www.w3.org/1999/xlink" xlink:type="simple"><person-group><name name-style="western"><surname>Menolli</surname><given-names>JN</given-names></name><name name-style="western"><surname>Capelari</surname><given-names>M</given-names></name></person-group> (<year>2010</year>) <article-title>Notes on <italic><tp:taxon-name><tp:taxon-name-part taxon-name-part-type="genus">Pluteus</tp:taxon-name-part></tp:taxon-name></italic> (<italic><tp:taxon-name><tp:taxon-name-part taxon-name-part-type="family">Pluteaceae</tp:taxon-name-part></tp:taxon-name></italic>, <italic><tp:taxon-name><tp:taxon-name-part taxon-name-part-type="order">Agaricales</tp:taxon-name-part></tp:taxon-name></italic>) from Brazil including two new species and a new record.</article-title><source>Mycologia</source><volume>102</volume>(<issue>3</issue>): <fpage>697</fpage>–<lpage>707</lpage>. <ext-link xlink:href="10.3852/09-200" ext-link-type="doi" xlink:type="simple">https://doi.org/10.3852/09-200</ext-link></mixed-citation></ref></ref-list></tp:taxon-treatment>
