# Supplementary material for: ﻿Integrating morphology, phylogeny, substrate, and distribution: clarifying the major phylogenetic framework of Pluteussect.Hispidoderma (Agaricales, Pluteaceae) and describing 18 species
Source: IMA Fungus. 2025 Jul 29;16:e154329. doi: 10.3897/imafungus.16.154329 (PMC12326178; doi:10.3897/imafungus.16.154329)
Supplement: XML Treatment for Pluteus ussuriensis [file imafungus.16.154329-treatment16.xml]

<!DOCTYPE tp:taxon-treatment
  PUBLIC "-//TaxonX//DTD Taxonomic Treatment Publishing DTD v0 20100105//EN" "tax-treatment-NSO.dtd">
<tp:taxon-treatment xmlns:tp="http://www.plazi.org/taxpub"><tp:treatment-meta><kwd-group><label>Taxon classification</label><kwd>
                  <named-content content-type="kingdom">Fungi</named-content>
                </kwd><kwd>
                  <named-content content-type="order">Agaricales</named-content>
                </kwd><kwd>
                  <named-content content-type="family">Pluteaceae</named-content>
                </kwd></kwd-group><mixed-citation publication-type="journal"><person-group><name><surname>Qi</surname><given-names>Zheng-Xiang</given-names></name><name><surname>Wang</surname><given-names>Li-Bo</given-names></name><name><surname>Qian</surname><given-names>Ke-Qing</given-names></name><name><surname>Shi</surname><given-names>Li-Li</given-names></name><name><surname>Hu</surname><given-names>Jia-Jun</given-names></name><name><surname>Tuo</surname><given-names>Yong-Lan</given-names></name><name><surname>Rao</surname><given-names>Gu</given-names></name><name><surname>Samwel Jacob</surname><given-names>Muharagi</given-names></name><name><surname>Liu</surname><given-names>Rui-Peng</given-names></name><name><surname>Liu</surname><given-names>Ming-Hao</given-names></name><name><surname>Guo</surname><given-names>Di-Zhe</given-names></name><name><surname>Liu</surname><given-names>Ya-Jie</given-names></name><name><surname>Zhang</surname><given-names>Bo</given-names></name><name><surname>Li</surname><given-names>Xiao</given-names></name><name><surname>Li</surname><given-names>Yu</given-names></name></person-group><article-title>﻿Integrating morphology, phylogeny, substrate, and distribution: clarifying the major phylogenetic framework of <tp:taxon-name><tp:taxon-name-part taxon-name-part-type="genus" reg="Pluteus">Pluteus</tp:taxon-name-part><tp:taxon-name-part taxon-name-part-type="infraspecific-rank">sect.</tp:taxon-name-part><tp:taxon-name-part taxon-name-part-type="section" reg="Hispidoderma">Hispidoderma</tp:taxon-name-part></tp:taxon-name> (<italic><tp:taxon-name><tp:taxon-name-part taxon-name-part-type="order">Agaricales</tp:taxon-name-part></tp:taxon-name></italic>, <italic><tp:taxon-name><tp:taxon-name-part taxon-name-part-type="family">Pluteaceae</tp:taxon-name-part></tp:taxon-name></italic>) and describing 18 species</article-title><source>IMA Fungus</source><day>29</day><month>07</month><year>2025</year><volume>16</volume><pub-id pub-id-type="doi">10.3897/imafungus.16.154329</pub-id></mixed-citation></tp:treatment-meta><tp:nomenclature><label>﻿</label><tp:taxon-name>
                <object-id xmlns:xlink="http://www.w3.org/1999/xlink" content-type="arpha" xlink:type="simple">22D64D10-5374-5A64-88B0-8770A4A2E274</object-id>
                <tp:taxon-name-part taxon-name-part-type="genus" reg="Pluteus">Pluteus</tp:taxon-name-part>
                <tp:taxon-name-part taxon-name-part-type="species" reg="ussuriensis">ussuriensis</tp:taxon-name-part>
              </tp:taxon-name><tp:taxon-authority>E.F. Malysheva, in Justo, Malysheva, Bulyonkova, Muñoz, Ferisin, Dovana, Kaygusuz, Saar, Antonín, Vellinga, Lebeuf, Minnis, Grootmyers, Kalichman, Parker, Miller, Russell, Berbee, Pacholek, Ceska &amp; Pradeep, Mycologia: 20 (2025)</tp:taxon-authority><xref ref-type="fig" rid="F25">Figs 25A–E</xref><xref ref-type="fig" rid="F28">, 28</xref></tp:nomenclature><tp:treatment-sec sec-type="description" id="SECID0EAAFM"><title>Description.</title><p>Basidiomata medium-sized. Pileus 28–35 mm diam; campanulate when young, surface orange-red (7.5YR 8/16); plano-convex or convex when mature, bright yellow (2.5Y 8/12), slightly brownish (10.0YR 7/16); smooth, margin slightly translucently striate, with straight margin. Context dirty white (10.0YR 9/4), odorless, 3–5 mm thick. Lamellae initially dirty white (10.0YR 9/4), turning pink at maturity (10.0YR 8/8), free, crowded, thick, unequal, slightly ventricose, 6–7 mm wide. Stipe 68–72 × 8–10 mm, cylindrical, hollow, partly spirally curled, slightly thicker at the base, fibrous, white to brown at the base (10.0YR 9/10). Odorless. Spore prints pink.</p><p>Basidiospores [210, 7, 4] 6.0–6.5(–7.0) × 5.0–5.5(–6.0) μm, avL × avW = 6.3–6.5 × 5.2–5.4 µm, Q = 1.09–1.40 μm, avQ = 1.18–1.24 μm, broadly ellipsoid to ovoid, slightly pinkish, smooth, thin-walled. Basidia 25–32 × 7–11 μm, clavate, thin-walled, 4-sterigmate, and hyaline in KOH. Pleurocystidia 55–102 × 22–36 μm, numerous, scattered, fusiform to subfusiform, obtusely rounded apically, tapering basally, commonly provided with 1–2 digitiform excrescences at apex, thin-walled, smooth, hyaline. Lamellar edge sterile. Cheilocystidia 41–79 × 18–29 μm, abundant, clustered, subfusiform to fusiform, mostly apically mucronate to rostrate, 8–20 μm long, thin-walled, hyaline. Lamellar trama divergent. Pileipellis a trichoderm with radial hyphae, with terminal elements 62–143 × 14–29 μm, hyphae at the center extending outwards, with cylindrical or fusiform elements, thick-walled, with slightly tan intracellular pigment. Stipitipellis a cutis, hyphae 6–11 µm diam, cylindrical, hyaline, thin-walled. Caulocystidia absent. Clamp connections absent in all tissues.</p></tp:treatment-sec><tp:treatment-sec sec-type="habitat" id="SECID0EGAFM"><title>Habitat.</title><p>Solitary on rotting wood in broad-leaved or mixed forests.</p></tp:treatment-sec><tp:treatment-sec sec-type="distribution" id="SECID0ELAFM"><title>World distribution.</title><p>Russian Far East (<xref ref-type="bibr" rid="B23">Justo et al. 2025</xref>), China.</p></tp:treatment-sec><tp:treatment-sec sec-type="distribution" id="SECID0EVAFM"><title>China distribution.</title><p>Jilin Province.</p></tp:treatment-sec><tp:treatment-sec sec-type="material" id="SECID0E1AFM"><title>Additional specimens examined.</title><p>CHINA • Jilin Province, Cold Jungle National Nature Reserve; 5 August 2021, G. Rao, FJAU66576 (Collection no.: Rao 1287) (<abbrev xmlns:xlink="http://www.w3.org/1999/xlink" xlink:title="internal transcribed spacer" id="ABBRID0EABFM" xlink:type="simple">ITS</abbrev>: <ext-link xmlns:xlink="http://www.w3.org/1999/xlink" xlink:href="PP516606" ext-link-type="gen" xlink:type="simple">PP516606</ext-link>, <abbrev xmlns:xlink="http://www.w3.org/1999/xlink" xlink:title="large subunit ribosomal RNA" id="ABBRID0EJBFM" xlink:type="simple">LSU</abbrev>: <ext-link xmlns:xlink="http://www.w3.org/1999/xlink" xlink:href="PP516656" ext-link-type="gen" xlink:type="simple">PP516656</ext-link>, <italic>tef1</italic>: <ext-link xmlns:xlink="http://www.w3.org/1999/xlink" xlink:href="PP551592" ext-link-type="gen" xlink:type="simple">PP551592</ext-link>). CHINA • Jilin Province, Cold Jungle National Nature Reserve. Solitary on decaying wood in broad-leaved forests; 7 August 2021, G. Rao, FJAU66577 (Collection no.: Rao 1297) (<abbrev xmlns:xlink="http://www.w3.org/1999/xlink" xlink:title="internal transcribed spacer" id="ABBRID0EZBFM" xlink:type="simple">ITS</abbrev>: <ext-link xmlns:xlink="http://www.w3.org/1999/xlink" xlink:href="PP516608" ext-link-type="gen" xlink:type="simple">PP516608</ext-link>, <abbrev xmlns:xlink="http://www.w3.org/1999/xlink" xlink:title="large subunit ribosomal RNA" id="ABBRID0ECCFM" xlink:type="simple">LSU</abbrev>: <ext-link xmlns:xlink="http://www.w3.org/1999/xlink" xlink:href="PP516657" ext-link-type="gen" xlink:type="simple">PP516657</ext-link>, <italic>tef1</italic>: <ext-link xmlns:xlink="http://www.w3.org/1999/xlink" xlink:href="PP551593" ext-link-type="gen" xlink:type="simple">PP551593</ext-link>). CHINA • Jilin Province, Hà Nội Việt Nam Conservation Station Front Hill; Scattered on rotting wood in mixed <italic><tp:taxon-name><tp:taxon-name-part taxon-name-part-type="genus" reg="Quercus">Q.</tp:taxon-name-part><tp:taxon-name-part taxon-name-part-type="species" reg="mongolica">mongolica</tp:taxon-name-part></tp:taxon-name></italic> and <italic><tp:taxon-name><tp:taxon-name-part taxon-name-part-type="genus" reg="Ulmus">U.</tp:taxon-name-part><tp:taxon-name-part taxon-name-part-type="species" reg="pumila">pumila</tp:taxon-name-part></tp:taxon-name></italic> forests; <named-content xmlns:xlink="http://www.w3.org/1999/xlink" content-type="dwc:verbatimCoordinates" xlink:type="simple"><named-content content-type="geo-json" specific-use="{&#34;type&#34;:&#34;Point&#34;,&#34;coordinates&#34;:[126.257994,42.257708]}" id="NCID0ELDFM" xlink:type="simple">42°15'27.75"N, 126°15'28.78"E</named-content></named-content>, alt. 756 m, 18 July 2021, M.H. Liu, FJAU66578 (Collection no.: Lmh 045) (<abbrev xmlns:xlink="http://www.w3.org/1999/xlink" xlink:title="internal transcribed spacer" id="ABBRID0EQDFM" xlink:type="simple">ITS</abbrev>: <ext-link xmlns:xlink="http://www.w3.org/1999/xlink" xlink:href="PP516607" ext-link-type="gen" xlink:type="simple">PP516607</ext-link>, <abbrev xmlns:xlink="http://www.w3.org/1999/xlink" xlink:title="large subunit ribosomal RNA" id="ABBRID0EZDFM" xlink:type="simple">LSU</abbrev>: <ext-link xmlns:xlink="http://www.w3.org/1999/xlink" xlink:href="PP516658" ext-link-type="gen" xlink:type="simple">PP516658</ext-link>, <italic>tef1</italic>: <ext-link xmlns:xlink="http://www.w3.org/1999/xlink" xlink:href="PP551594" ext-link-type="gen" xlink:type="simple">PP551594</ext-link>). CHINA • Jilin Province, Hà Nội Việt Nam Conservation Station Front Hill; Scattered on rotting wood in mixed <italic><tp:taxon-name><tp:taxon-name-part taxon-name-part-type="genus" reg="Quercus">Q.</tp:taxon-name-part><tp:taxon-name-part taxon-name-part-type="species" reg="mongolica">mongolica</tp:taxon-name-part></tp:taxon-name></italic> and <italic><tp:taxon-name><tp:taxon-name-part taxon-name-part-type="genus" reg="Ulmus">U.</tp:taxon-name-part><tp:taxon-name-part taxon-name-part-type="species" reg="pumila">pumila</tp:taxon-name-part></tp:taxon-name></italic> forests; <named-content xmlns:xlink="http://www.w3.org/1999/xlink" content-type="dwc:verbatimCoordinates" xlink:type="simple"><named-content content-type="geo-json" specific-use="{&#34;type&#34;:&#34;Point&#34;,&#34;coordinates&#34;:[126.188578,42.255769]}" id="NCID0ECFFM" xlink:type="simple">42°15'20.77"N, 126°10'78.88"E</named-content></named-content>, alt. 825 m, 8 August 2021, M.H. Liu, FJAU66579 (Collection no.: Lmh 102) (<abbrev xmlns:xlink="http://www.w3.org/1999/xlink" xlink:title="internal transcribed spacer" id="ABBRID0EHFFM" xlink:type="simple">ITS</abbrev>: <ext-link xmlns:xlink="http://www.w3.org/1999/xlink" xlink:href="PP516609" ext-link-type="gen" xlink:type="simple">PP516609</ext-link>, <abbrev xmlns:xlink="http://www.w3.org/1999/xlink" xlink:title="large subunit ribosomal RNA" id="ABBRID0EQFFM" xlink:type="simple">LSU</abbrev>: <ext-link xmlns:xlink="http://www.w3.org/1999/xlink" xlink:href="PP516659" ext-link-type="gen" xlink:type="simple">PP516659</ext-link>, <italic>tef1</italic>: <ext-link xmlns:xlink="http://www.w3.org/1999/xlink" xlink:href="PP551595" ext-link-type="gen" xlink:type="simple">PP551595</ext-link>).</p></tp:treatment-sec><tp:treatment-sec sec-type="notes" id="SECID0EAGFM"><title>Notes.</title><p><italic><tp:taxon-name><tp:taxon-name-part taxon-name-part-type="genus" reg="Pluteus">Pluteus</tp:taxon-name-part><tp:taxon-name-part taxon-name-part-type="species" reg="ussuriensis">ussuriensis</tp:taxon-name-part></tp:taxon-name></italic> is characterized by its bright yellow and smooth pileus, white stipe that expanded at the base, and cheilocystidia that are rostrate at the top and measure 8–20 μm long.</p><p>Justo described <italic><tp:taxon-name><tp:taxon-name-part taxon-name-part-type="genus" reg="Pluteus">P.</tp:taxon-name-part><tp:taxon-name-part taxon-name-part-type="species" reg="ussuriensis">ussuriensis</tp:taxon-name-part></tp:taxon-name></italic> in 2025, and we compared all the characters and found that morphologically (pileus, stipe, lamellae, basidiospores, pleurocystidia, pileipellis) are very similar, its sequence bases are the same, and the substrate ecology is on decaying wood in broad-leaved forests, and the distribution is in the Changbaishan Mountains. Meanwhile, we also observed some differences, such as the apical projection being longer in our collections of cheilocystidia, and the projection described by <xref ref-type="bibr" rid="B23">Justo et al. (2025)</xref> being shorter or more pointed; no caulocystidia were observed in our collections, and a few caulocystidia were observed by <xref ref-type="bibr" rid="B23">Justo et al. (2025)</xref>; and there are 4 <italic>tef1</italic> base differences. We consider the similarities and differences together, and here identify the Chinese specimen as <italic><tp:taxon-name><tp:taxon-name-part taxon-name-part-type="genus" reg="Pluteus">P.</tp:taxon-name-part><tp:taxon-name-part taxon-name-part-type="species" reg="ussuriensis">ussuriensis</tp:taxon-name-part></tp:taxon-name></italic>, a newly recorded species from China. However, the differences all belong to be part of the intraspecific variation, as <xref ref-type="bibr" rid="B23">Justo et al. (2025)</xref> describe the species in the /<italic>leoninus</italic> clade, and cheilocystidia vary considerably from specimen to specimen of the same species.</p><p>Phylogenetic analyses indicate that the four Chinese specimens cluster in the same branch as <xref ref-type="bibr" rid="B23">Justo et al. (2025)</xref><italic><tp:taxon-name><tp:taxon-name-part taxon-name-part-type="genus" reg="Pluteus">P.</tp:taxon-name-part><tp:taxon-name-part taxon-name-part-type="species" reg="ussuriensis">ussuriensis</tp:taxon-name-part></tp:taxon-name></italic> and are strongly supported. (<abbrev xmlns:xlink="http://www.w3.org/1999/xlink" xlink:title="Maximum Likelihood Bootstrap" id="ABBRID0ESIFM" xlink:type="simple">MLB</abbrev> = 100, BPP = 1, Fig. <xref ref-type="fig" rid="F4">4</xref>). <italic><tp:taxon-name><tp:taxon-name-part taxon-name-part-type="genus" reg="Pluteus">P.</tp:taxon-name-part><tp:taxon-name-part taxon-name-part-type="species" reg="ussuriensis">ussuriensis</tp:taxon-name-part></tp:taxon-name></italic> and <italic><tp:taxon-name><tp:taxon-name-part taxon-name-part-type="genus" reg="Pluteus">P.</tp:taxon-name-part><tp:taxon-name-part taxon-name-part-type="species" reg="roseipes">roseipes</tp:taxon-name-part></tp:taxon-name></italic> are considered sister groups, and their distinction can be based on genetic distance differences and geographic distribution. Their <abbrev xmlns:xlink="http://www.w3.org/1999/xlink" xlink:title="internal transcribed spacer" id="ABBRID0EQJFM" xlink:type="simple">ITS</abbrev> genetic distance is 0.012 (SE = 0.005), <italic>tef1</italic> genetic distance is 0.075 (SE = 0.014); <italic><tp:taxon-name><tp:taxon-name-part taxon-name-part-type="genus" reg="Pluteus">P.</tp:taxon-name-part><tp:taxon-name-part taxon-name-part-type="species" reg="ussuriensis">ussuriensis</tp:taxon-name-part></tp:taxon-name></italic> is distributed in East Asia, and <italic><tp:taxon-name><tp:taxon-name-part taxon-name-part-type="genus" reg="Pluteus">P.</tp:taxon-name-part><tp:taxon-name-part taxon-name-part-type="species" reg="roseipes">roseipes</tp:taxon-name-part></tp:taxon-name></italic> is distributed in the Czech Republic, Denmark, Estonia, France, Italy, Slovenia, Spain, and Turkey (<xref ref-type="bibr" rid="B21">Justo et al. 2011a</xref>, <xref ref-type="bibr" rid="B22">b</xref>; <xref ref-type="bibr" rid="B58">Pradeep et al. 2012</xref>; <xref ref-type="bibr" rid="B35">Lezzi et al. 2014</xref>; <xref ref-type="bibr" rid="B47">Menolli et al. 2015a</xref>; <xref ref-type="bibr" rid="B10">Ferisin and Dovana 2018</xref>; <xref ref-type="bibr" rid="B29">Kaygusuz et al. 2019</xref>; <xref ref-type="bibr" rid="B23">Justo et al. 2025</xref>).</p></tp:treatment-sec><tp:treatment-sec><!--Section generated to contain objects referenced in tp:taxon-treatment.--><fig id="F25" position="float" orientation="portrait"><object-id xmlns:xlink="http://www.w3.org/1999/xlink" content-type="doi" xlink:type="simple">10.3897/imafungus.16.154329.figure25</object-id><object-id xmlns:xlink="http://www.w3.org/1999/xlink" content-type="arpha" xlink:type="simple">EBBE72D2-5DAC-5BBA-93B1-76B97C00FB18</object-id><label>Figure 25.</label><caption><p>Basidiomata features. A–E. <italic><tp:taxon-name><tp:taxon-name-part taxon-name-part-type="genus" reg="Pluteus">Pluteus</tp:taxon-name-part><tp:taxon-name-part taxon-name-part-type="species" reg="ussuriensis">ussuriensis</tp:taxon-name-part></tp:taxon-name></italic> (A, B. FJAU66576, C, D. FJAU66577, E. FJAU66578). F–H. <italic><tp:taxon-name><tp:taxon-name-part taxon-name-part-type="genus" reg="Pluteus">P.</tp:taxon-name-part><tp:taxon-name-part taxon-name-part-type="species" reg="leoninus">leoninus</tp:taxon-name-part></tp:taxon-name></italic> (F. FJAU66581, G, H. FJAU66580). A–D. Photos by Gu Rao. E. Photos by Ming-Hao Liu. F. Photos by Di-Zhe Guo. G, H. Photos by Zheng-Xiang Qi. Scale bars: 1 cm.</p></caption><graphic xmlns:xlink="http://www.w3.org/1999/xlink" xlink:href="imafungus-16-e154329-g025.jpg" position="float" orientation="portrait" xlink:type="simple" id="oo_1383993.jpg"><uri content-type="original_file" xlink:type="simple">https://binary.pensoft.net/fig/1383993</uri></graphic></fig><fig id="F28" position="float" orientation="portrait"><object-id xmlns:xlink="http://www.w3.org/1999/xlink" content-type="doi" xlink:type="simple">10.3897/imafungus.16.154329.figure28</object-id><object-id xmlns:xlink="http://www.w3.org/1999/xlink" content-type="arpha" xlink:type="simple">D3A59595-00D0-5836-A95D-5049A484EFF4</object-id><label>Figure 28.</label><caption><p>A. Macroscopic characteristics of <italic><tp:taxon-name><tp:taxon-name-part taxon-name-part-type="genus" reg="Pluteus">Pluteus</tp:taxon-name-part><tp:taxon-name-part taxon-name-part-type="species" reg="ussuriensis">ussuriensis</tp:taxon-name-part></tp:taxon-name></italic>. B. Basidiospores. C. Basidia and Pleurocystidia. D. Pleurocystidia. E. Cheilocystidia. F. Pileipellis elements. Scale bars: 1 cm (A); 10 µm (B–E); 20 µm (F).</p></caption><graphic xmlns:xlink="http://www.w3.org/1999/xlink" xlink:href="imafungus-16-e154329-g028.jpg" position="float" orientation="portrait" xlink:type="simple" id="oo_1383996.jpg"><uri content-type="original_file" xlink:type="simple">https://binary.pensoft.net/fig/1383996</uri></graphic></fig><fig id="F4" position="float" orientation="portrait"><object-id xmlns:xlink="http://www.w3.org/1999/xlink" content-type="doi" xlink:type="simple">10.3897/imafungus.16.154329.figure4</object-id><object-id xmlns:xlink="http://www.w3.org/1999/xlink" content-type="arpha" xlink:type="simple">99B4D026-21CF-50B6-968B-AF1B6F8EBADA</object-id><label>Figure 4.</label><caption><p>Phylogenetic tree of the /<italic>leoninus</italic> clade of the <tp:taxon-name><tp:taxon-name-part taxon-name-part-type="infraspecific-rank">sect.</tp:taxon-name-part><tp:taxon-name-part taxon-name-part-type="section" reg="Hispidoderma">Hispidoderma</tp:taxon-name-part></tp:taxon-name>. The best tree from the ML and BI analysis of the <abbrev xmlns:xlink="http://www.w3.org/1999/xlink" xlink:title="internal transcribed spacer" id="ABBRID0EGPEK" xlink:type="simple">ITS</abbrev>+<italic>tef1</italic> dataset. The two values of internal nodes respectively represent the Maximum Likelihood bootstrap (MLBP)/Bayesian posterior probability (BIPP). Nodes with a bootstrap probability (BP) ≥ 80 and a Bayesian posterior probability (PP) ≥ 0.80 are indicated in the phylogram. This study species is in bold and red font.</p></caption><graphic xmlns:xlink="http://www.w3.org/1999/xlink" xlink:href="imafungus-16-e154329-g004.jpg" position="float" orientation="portrait" xlink:type="simple" id="oo_1383972.jpg"><uri content-type="original_file" xlink:type="simple">https://binary.pensoft.net/fig/1383972</uri></graphic></fig></tp:treatment-sec><ref-list><ref id="B23"><mixed-citation xmlns:xlink="http://www.w3.org/1999/xlink" xlink:type="simple"><person-group><name name-style="western"><surname>Justo</surname><given-names>A</given-names></name><name name-style="western"><surname>Malysheva</surname><given-names>E</given-names></name><etal/></person-group> (<year>2025</year>) The <italic><tp:taxon-name><tp:taxon-name-part taxon-name-part-type="genus">Pluteus</tp:taxon-name-part><tp:taxon-name-part taxon-name-part-type="species">leoninus</tp:taxon-name-part></tp:taxon-name></italic> clade in the Holarctic region: existing names evaluated and seven new species described, Mycologia 117(3): 374–417. <ext-link xlink:href="10.1080/00275514.2025.2460237" ext-link-type="doi" xlink:type="simple">https://doi.org/10.1080/00275514.2025.2460237</ext-link></mixed-citation></ref><ref id="B21"><mixed-citation xmlns:xlink="http://www.w3.org/1999/xlink" xlink:type="simple"><person-group><name name-style="western"><surname>Justo</surname><given-names>A</given-names></name><name name-style="western"><surname>Minnis</surname><given-names>AM</given-names></name><etal/></person-group> (<year>2011a</year>) <article-title>Species recognition in <italic><tp:taxon-name><tp:taxon-name-part taxon-name-part-type="genus">Pluteus</tp:taxon-name-part></tp:taxon-name></italic> and <italic><tp:taxon-name><tp:taxon-name-part taxon-name-part-type="genus">Volvopluteus</tp:taxon-name-part></tp:taxon-name></italic> (<italic><tp:taxon-name><tp:taxon-name-part taxon-name-part-type="family">Pluteaceae</tp:taxon-name-part></tp:taxon-name></italic>, <italic><tp:taxon-name><tp:taxon-name-part taxon-name-part-type="order">Agaricales</tp:taxon-name-part></tp:taxon-name></italic>): morphology, geography and phylogeny.</article-title><source>Mycological Progress</source><volume>10</volume>(<issue>4</issue>): <fpage>453</fpage>–<lpage>479</lpage>. <ext-link xlink:href="10.1007/s11557-010-0716-z" ext-link-type="doi" xlink:type="simple">https://doi.org/10.1007/s11557-010-0716-z</ext-link></mixed-citation></ref><ref id="B22"><mixed-citation xmlns:xlink="http://www.w3.org/1999/xlink" xlink:type="simple"><person-group><name name-style="western"><surname>Justo</surname><given-names>A</given-names></name><name name-style="western"><surname>Vizzini</surname><given-names>A</given-names></name><etal/></person-group> (<year>2011b</year>) <article-title>Phylogeny of the <italic><tp:taxon-name><tp:taxon-name-part taxon-name-part-type="family">Pluteaceae</tp:taxon-name-part></tp:taxon-name></italic> (<italic><tp:taxon-name><tp:taxon-name-part taxon-name-part-type="order">Agaricales</tp:taxon-name-part></tp:taxon-name></italic>, <italic><tp:taxon-name><tp:taxon-name-part taxon-name-part-type="phylum">Basidiomycota</tp:taxon-name-part></tp:taxon-name></italic>): taxonomy and character evolution.</article-title><source>Fungal Biology</source><volume>115</volume>(<issue>1</issue>): <fpage>1</fpage>–<lpage>20</lpage>. <ext-link xlink:href="10.1016/j.funbio.2010.09.012" ext-link-type="doi" xlink:type="simple">https://doi.org/10.1016/j.funbio.2010.09.012</ext-link></mixed-citation></ref><ref id="B58"><mixed-citation xmlns:xlink="http://www.w3.org/1999/xlink" xlink:type="simple"><person-group><name name-style="western"><surname>Pradeep</surname><given-names>CK</given-names></name><name name-style="western"><surname>Justo</surname><given-names>A</given-names></name><etal/></person-group> (<year>2012</year>) <article-title>Two new species of <italic><tp:taxon-name><tp:taxon-name-part taxon-name-part-type="genus">Pluteus</tp:taxon-name-part></tp:taxon-name></italic> (<italic><tp:taxon-name><tp:taxon-name-part taxon-name-part-type="family">Pluteaceae</tp:taxon-name-part></tp:taxon-name></italic>, <italic><tp:taxon-name><tp:taxon-name-part taxon-name-part-type="order">Agaricales</tp:taxon-name-part></tp:taxon-name></italic>) from India and additional observations on <italic><tp:taxon-name><tp:taxon-name-part taxon-name-part-type="genus">Pluteus</tp:taxon-name-part><tp:taxon-name-part taxon-name-part-type="species">chrysaegis</tp:taxon-name-part></tp:taxon-name></italic>.</article-title><source>Mycological Progress</source><volume>11</volume>: <fpage>869</fpage>–<lpage>878</lpage>. <ext-link xlink:href="10.1007/s11557-011-0801-y" ext-link-type="doi" xlink:type="simple">https://doi.org/10.1007/s11557-011-0801-y</ext-link></mixed-citation></ref><ref id="B35"><mixed-citation xmlns:xlink="http://www.w3.org/1999/xlink" xlink:type="simple"><person-group><name name-style="western"><surname>Lezzi</surname><given-names>T</given-names></name><name name-style="western"><surname>Vizzini</surname><given-names>A</given-names></name><etal/></person-group> (<year>2014</year>) <article-title>Phylogenetic and morphological comparison of <italic><tp:taxon-name><tp:taxon-name-part taxon-name-part-type="genus">Pluteus</tp:taxon-name-part><tp:taxon-name-part taxon-name-part-type="species">variabilicolor</tp:taxon-name-part></tp:taxon-name></italic> and <italic><tp:taxon-name><tp:taxon-name-part taxon-name-part-type="genus">P.</tp:taxon-name-part><tp:taxon-name-part taxon-name-part-type="species">castri</tp:taxon-name-part></tp:taxon-name></italic> (<italic><tp:taxon-name><tp:taxon-name-part taxon-name-part-type="phylum">Basidiomycota</tp:taxon-name-part></tp:taxon-name></italic>, <italic><tp:taxon-name><tp:taxon-name-part taxon-name-part-type="order">Agaricales</tp:taxon-name-part></tp:taxon-name></italic>).</article-title><source>IMA Fungus</source><volume>5</volume>: <fpage>415</fpage>–<lpage>423</lpage>. <ext-link xlink:href="10.5598/imafungus.2014.05.02.06" ext-link-type="doi" xlink:type="simple">https://doi.org/10.5598/imafungus.2014.05.02.06</ext-link></mixed-citation></ref><ref id="B47"><mixed-citation xmlns:xlink="http://www.w3.org/1999/xlink" xlink:type="simple"><person-group><name name-style="western"><surname>Menolli</surname><given-names>JN</given-names></name><name name-style="western"><surname>Justo</surname><given-names>A</given-names></name><name name-style="western"><surname>Capelari</surname><given-names>M</given-names></name></person-group> (<year>2015a</year>) <article-title><tp:taxon-name><tp:taxon-name-part taxon-name-part-type="genus">Pluteus</tp:taxon-name-part><tp:taxon-name-part taxon-name-part-type="infraspecific-rank">section</tp:taxon-name-part><tp:taxon-name-part taxon-name-part-type="section">Hispidoderma</tp:taxon-name-part></tp:taxon-name> in Brazil with new records based on morphological and molecular data.</article-title><source>Cryptogamie Mycologie</source><volume>36</volume>(<issue>3</issue>): <fpage>331</fpage>–<lpage>354</lpage>. <ext-link xlink:href="10.7872/crym/v36.iss3.2015.331" ext-link-type="doi" xlink:type="simple">https://doi.org/10.7872/crym/v36.iss3.2015.331</ext-link></mixed-citation></ref><ref id="B10"><mixed-citation xmlns:xlink="http://www.w3.org/1999/xlink" xlink:type="simple"><person-group><name name-style="western"><surname>Ferisin</surname><given-names>G</given-names></name><name name-style="western"><surname>Dovana</surname><given-names>F</given-names></name></person-group> (<year>2018</year>) IL Genere <italic><tp:taxon-name><tp:taxon-name-part taxon-name-part-type="genus">Pluteus</tp:taxon-name-part></tp:taxon-name></italic>, <tp:taxon-name><tp:taxon-name-part taxon-name-part-type="infraspecific-rank">sect.</tp:taxon-name-part><tp:taxon-name-part taxon-name-part-type="section">Hispidoderma</tp:taxon-name-part></tp:taxon-name>. (1): 23–51.</mixed-citation></ref><ref id="B29"><mixed-citation xmlns:xlink="http://www.w3.org/1999/xlink" xlink:type="simple"><person-group><name name-style="western"><surname>Kaygusuz</surname><given-names>O</given-names></name><name name-style="western"><surname>Türkekul</surname><given-names>I</given-names></name><etal/></person-group> (<year>2019</year>) <article-title>New records of <tp:taxon-name><tp:taxon-name-part taxon-name-part-type="genus">Pluteus</tp:taxon-name-part><tp:taxon-name-part taxon-name-part-type="infraspecific-rank">section</tp:taxon-name-part><tp:taxon-name-part taxon-name-part-type="section">Hispidoderma</tp:taxon-name-part></tp:taxon-name> in Turkey based on morphological characteristics and molecular data.</article-title><source>Phytotaxa</source><volume>413</volume>(<issue>3</issue>): <fpage>175</fpage>–<lpage>206</lpage>. <ext-link xlink:href="10.11646/phytotaxa.413.3.1" ext-link-type="doi" xlink:type="simple">https://doi.org/10.11646/phytotaxa.413.3.1</ext-link></mixed-citation></ref></ref-list></tp:taxon-treatment>
