# Supplementary material for: ﻿Integrating morphology, phylogeny, substrate, and distribution: clarifying the major phylogenetic framework of Pluteussect.Hispidoderma (Agaricales, Pluteaceae) and describing 18 species
Source: IMA Fungus. 2025 Jul 29;16:e154329. doi: 10.3897/imafungus.16.154329 (PMC12326178; doi:10.3897/imafungus.16.154329)
Supplement: XML Treatment for Pluteus leoninus [file imafungus.16.154329-treatment17.xml]

<!DOCTYPE tp:taxon-treatment
  PUBLIC "-//TaxonX//DTD Taxonomic Treatment Publishing DTD v0 20100105//EN" "tax-treatment-NSO.dtd">
<tp:taxon-treatment xmlns:tp="http://www.plazi.org/taxpub"><tp:treatment-meta><kwd-group><label>Taxon classification</label><kwd>
                  <named-content content-type="kingdom">Fungi</named-content>
                </kwd><kwd>
                  <named-content content-type="order">Agaricales</named-content>
                </kwd><kwd>
                  <named-content content-type="family">Pluteaceae</named-content>
                </kwd></kwd-group><mixed-citation publication-type="journal"><person-group><name><surname>Qi</surname><given-names>Zheng-Xiang</given-names></name><name><surname>Wang</surname><given-names>Li-Bo</given-names></name><name><surname>Qian</surname><given-names>Ke-Qing</given-names></name><name><surname>Shi</surname><given-names>Li-Li</given-names></name><name><surname>Hu</surname><given-names>Jia-Jun</given-names></name><name><surname>Tuo</surname><given-names>Yong-Lan</given-names></name><name><surname>Rao</surname><given-names>Gu</given-names></name><name><surname>Samwel Jacob</surname><given-names>Muharagi</given-names></name><name><surname>Liu</surname><given-names>Rui-Peng</given-names></name><name><surname>Liu</surname><given-names>Ming-Hao</given-names></name><name><surname>Guo</surname><given-names>Di-Zhe</given-names></name><name><surname>Liu</surname><given-names>Ya-Jie</given-names></name><name><surname>Zhang</surname><given-names>Bo</given-names></name><name><surname>Li</surname><given-names>Xiao</given-names></name><name><surname>Li</surname><given-names>Yu</given-names></name></person-group><article-title>﻿Integrating morphology, phylogeny, substrate, and distribution: clarifying the major phylogenetic framework of <tp:taxon-name><tp:taxon-name-part taxon-name-part-type="genus" reg="Pluteus">Pluteus</tp:taxon-name-part><tp:taxon-name-part taxon-name-part-type="infraspecific-rank">sect.</tp:taxon-name-part><tp:taxon-name-part taxon-name-part-type="section" reg="Hispidoderma">Hispidoderma</tp:taxon-name-part></tp:taxon-name> (<italic><tp:taxon-name><tp:taxon-name-part taxon-name-part-type="order">Agaricales</tp:taxon-name-part></tp:taxon-name></italic>, <italic><tp:taxon-name><tp:taxon-name-part taxon-name-part-type="family">Pluteaceae</tp:taxon-name-part></tp:taxon-name></italic>) and describing 18 species</article-title><source>IMA Fungus</source><day>29</day><month>07</month><year>2025</year><volume>16</volume><pub-id pub-id-type="doi">10.3897/imafungus.16.154329</pub-id></mixed-citation></tp:treatment-meta><tp:nomenclature><label>﻿</label><tp:taxon-name>
                <object-id xmlns:xlink="http://www.w3.org/1999/xlink" content-type="arpha" xlink:type="simple">75A12E12-838A-5BDF-BB69-E35B894B16B3</object-id>
                <tp:taxon-name-part taxon-name-part-type="genus" reg="Pluteus">Pluteus</tp:taxon-name-part>
                <tp:taxon-name-part taxon-name-part-type="species" reg="leoninus">leoninus</tp:taxon-name-part>
              </tp:taxon-name><tp:taxon-authority>(Schaeff.) P. Kumm., Führ. Pilzk. (Zerbst) (1871: 98)</tp:taxon-authority><xref ref-type="fig" rid="F25">Figs 25F–H</xref><xref ref-type="fig" rid="F29">, 29</xref></tp:nomenclature><tp:treatment-sec sec-type="description" id="SECID0EZMFM"><title>Description.</title><p>Basidiomata medium-sized. Pileus 20–31 mm diam; convex to plano-convex, often with a low, broad umbo; egg-yellow (5.0Y 9/12), black-brown in the center (2.5YR 5/8), with white pruinose on the surface, margin usually translucently striate. Lamellae flesh pink (2.5YR 8/6), free, slightly crowded, thick, unequal, slightly ventricose, 3–5 mm wide. Stipe 37–48 × 4–7 mm, cylindrical, hollow, partly spirally twisted, base slightly thick, fibrous, surface smooth. Odorless. Spore prints pink.</p><p>Basidiospores [150, 5, 3] 6.0–7.0(–7.5) × 5.0–6.0(–6.5) μm, avL × avW = 6.5–7.0 × 5.5–5.8 µm, Q = 1.15–1.40 μm, avQ = 1.18–1.26 μm, subglobose to broadly ellipsoid, ellipsoid or ovoid, slightly pinkish, smooth, thin-walled. Basidia 24–29 × 7–10 μm, clavate, thin-walled, 4-sterigmate, hyaline. Pleurocystidia 50–86 × 20–26 μm, numerous, scattered, fusiform to utriform, apically obtusely rounded, commonly provided with 1–4 digitiform excrescences at apex, slightly thick-walled, smooth, hyaline. Lamellar edge sterile. Cheilocystidia 35–72 × 13–25 μm, similar in form to pleurocystidia, numerous, narrowly fusiform to utriform, with 1–2 digitate or mucronate apically, thin-walled, hyaline. Pileipellis a trichoderm with radial hyphae, with terminal elements 43–157 × 13–31 μm, hyphae at the center extending outwards, with cylindrical or fusiform elements, thick-walled, with slightly yellowish intracellular pigment. Stipitipellis a cutis, hyphae 4–11 µm diam, cylindrical, hyaline, non-incrusted, non-gelatinous, and thin-walled. Caulocystidia absent. Clamp connections absent in all tissues.</p></tp:treatment-sec><tp:treatment-sec sec-type="habitat" id="SECID0E6MFM"><title>Habitat.</title><p>Solitary to scattered on decaying wood (<italic><tp:taxon-name><tp:taxon-name-part taxon-name-part-type="genus" reg="Quercus">Quercus</tp:taxon-name-part></tp:taxon-name></italic>, <italic><tp:taxon-name><tp:taxon-name-part taxon-name-part-type="genus" reg="Picea">Picea</tp:taxon-name-part></tp:taxon-name></italic>) in broad-leaved or mixed forests.</p></tp:treatment-sec><tp:treatment-sec sec-type="distribution" id="SECID0ETNFM"><title>World distribution.</title><p>Europe (<xref ref-type="bibr" rid="B63">Rea 1922</xref>; <xref ref-type="bibr" rid="B79">Vellinga and Schreurs 1985</xref>; <xref ref-type="bibr" rid="B55">Orton 1986</xref>; <xref ref-type="bibr" rid="B80">Vellinga 1990</xref>; <xref ref-type="bibr" rid="B5">Breitenbach and Kränzlin 1995</xref>; <xref ref-type="bibr" rid="B30">Krieglsteiner 2003</xref>; <xref ref-type="bibr" rid="B4">Boccardo et al. 2008</xref>; <xref ref-type="bibr" rid="B14">Heilmann-Clausen 2008</xref>), Asia (<xref ref-type="bibr" rid="B76">Takehashi and Kasuya 2007</xref>), North America (<xref ref-type="bibr" rid="B52">Murrill 1917</xref>; <xref ref-type="bibr" rid="B26">Kauffman 1918</xref>; <xref ref-type="bibr" rid="B71">Singer 1956</xref>) and North Africa (<xref ref-type="bibr" rid="B39">Malençon and Bertault 1970</xref>).</p></tp:treatment-sec><tp:treatment-sec sec-type="distribution" id="SECID0ENPFM"><title>China distribution.</title><p>It is distributed in all provinces of China (<xref ref-type="bibr" rid="B87">Xu 2016</xref>).</p></tp:treatment-sec><tp:treatment-sec sec-type="material" id="SECID0EXPFM"><title>Additional specimens examined.</title><p>CHINA • Heilongjiang Province, Heihe Stewardship Station; On rotting wood in mixed solitary forests; 29 July 2021, Z.X. Qi, FJAU66580 (Collection no.: Qi 522) (<abbrev xmlns:xlink="http://www.w3.org/1999/xlink" xlink:title="internal transcribed spacer" id="ABBRID0E4PFM" xlink:type="simple">ITS</abbrev>: <ext-link xmlns:xlink="http://www.w3.org/1999/xlink" xlink:href="PP516612" ext-link-type="gen" xlink:type="simple">PP516612</ext-link>, <abbrev xmlns:xlink="http://www.w3.org/1999/xlink" xlink:title="large subunit ribosomal RNA" id="ABBRID0EGQFM" xlink:type="simple">LSU</abbrev>: <ext-link xmlns:xlink="http://www.w3.org/1999/xlink" xlink:href="PP516662" ext-link-type="gen" xlink:type="simple">PP516662</ext-link>, <italic>tef1</italic>: <ext-link xmlns:xlink="http://www.w3.org/1999/xlink" xlink:href="PP551596" ext-link-type="gen" xlink:type="simple">PP551596</ext-link>). CHINA • Heilongjiang Province, Shuanghe National Nature Reserve; Scattered on decaying wood in mixed forests; 13 July 2019, D.Z. Guo, FJAU66581 (Collection no.: Guo 385) (<abbrev xmlns:xlink="http://www.w3.org/1999/xlink" xlink:title="internal transcribed spacer" id="ABBRID0EWQFM" xlink:type="simple">ITS</abbrev>: <ext-link xmlns:xlink="http://www.w3.org/1999/xlink" xlink:href="PP516611" ext-link-type="gen" xlink:type="simple">PP516611</ext-link>, <abbrev xmlns:xlink="http://www.w3.org/1999/xlink" xlink:title="large subunit ribosomal RNA" id="ABBRID0E6QFM" xlink:type="simple">LSU</abbrev>: <ext-link xmlns:xlink="http://www.w3.org/1999/xlink" xlink:href="PP516661" ext-link-type="gen" xlink:type="simple">PP516661</ext-link>, <italic>tef1</italic>: <ext-link xmlns:xlink="http://www.w3.org/1999/xlink" xlink:href="PP551597" ext-link-type="gen" xlink:type="simple">PP551597</ext-link>). CHINA • Heilongjiang Province, Shuanghe National Nature Reserve; Scattered on decaying wood in mixed forests; 19 July 2019, D.Z. Guo, FJAU66582 (Collection no.: Guo 070) (<abbrev xmlns:xlink="http://www.w3.org/1999/xlink" xlink:title="internal transcribed spacer" id="ABBRID0EPRFM" xlink:type="simple">ITS</abbrev>: <ext-link xmlns:xlink="http://www.w3.org/1999/xlink" xlink:href="PP516610" ext-link-type="gen" xlink:type="simple">PP516610</ext-link>, <abbrev xmlns:xlink="http://www.w3.org/1999/xlink" xlink:title="large subunit ribosomal RNA" id="ABBRID0EYRFM" xlink:type="simple">LSU</abbrev>: <ext-link xmlns:xlink="http://www.w3.org/1999/xlink" xlink:href="PP516660" ext-link-type="gen" xlink:type="simple">PP516660</ext-link>, <italic>tef1</italic>: <ext-link xmlns:xlink="http://www.w3.org/1999/xlink" xlink:href="PP551598" ext-link-type="gen" xlink:type="simple">PP551598</ext-link>).</p></tp:treatment-sec><tp:treatment-sec sec-type="notes" id="SECID0EISFM"><title>Notes.</title><p>The primary distinguishing characteristics of <italic><tp:taxon-name><tp:taxon-name-part taxon-name-part-type="genus" reg="Pluteus">Pluteus</tp:taxon-name-part><tp:taxon-name-part taxon-name-part-type="species" reg="leoninus">leoninus</tp:taxon-name-part></tp:taxon-name></italic> include a bright yellow to orange-yellow pileus that is rugose in the middle, a slightly yellowish or yellowish-white stipe, most subglobose to broadly ellipsoid, a few globose or ellipsoid.</p><p><italic><tp:taxon-name><tp:taxon-name-part taxon-name-part-type="genus" reg="Pluteus">P.</tp:taxon-name-part><tp:taxon-name-part taxon-name-part-type="species" reg="leoninus">leoninus</tp:taxon-name-part></tp:taxon-name></italic> displays a range of pileus colors, including yellowish brown, yellowish orange, yellow, or lemon yellow in young and mature specimens, which may lead to confusion with sect. <tp:taxon-name><tp:taxon-name-part taxon-name-part-type="section" reg="Hispidoderma">Hispidoderma</tp:taxon-name-part><tp:taxon-name-part taxon-name-part-type="authority">or even</tp:taxon-name-part><tp:taxon-name-part taxon-name-part-type="infraspecific-rank">sect.</tp:taxon-name-part><tp:taxon-name-part taxon-name-part-type="section" reg="Celluloderma">Celluloderma</tp:taxon-name-part></tp:taxon-name>, including <italic><tp:taxon-name><tp:taxon-name-part taxon-name-part-type="genus" reg="Pluteus">P.</tp:taxon-name-part><tp:taxon-name-part taxon-name-part-type="species" reg="roseipes">roseipes</tp:taxon-name-part></tp:taxon-name></italic>, <italic><tp:taxon-name><tp:taxon-name-part taxon-name-part-type="genus" reg="Pluteus">P.</tp:taxon-name-part><tp:taxon-name-part taxon-name-part-type="species" reg="fenzlii">fenzlii</tp:taxon-name-part></tp:taxon-name></italic>, <italic><tp:taxon-name><tp:taxon-name-part taxon-name-part-type="genus" reg="Pluteus">P.</tp:taxon-name-part><tp:taxon-name-part taxon-name-part-type="species" reg="chrysaegis">chrysaegis</tp:taxon-name-part></tp:taxon-name></italic>, <italic><tp:taxon-name><tp:taxon-name-part taxon-name-part-type="genus" reg="Pluteus">P.</tp:taxon-name-part><tp:taxon-name-part taxon-name-part-type="species" reg="chrysophlebius">chrysophlebius</tp:taxon-name-part></tp:taxon-name></italic>, and <italic><tp:taxon-name><tp:taxon-name-part taxon-name-part-type="genus" reg="Pluteus">P.</tp:taxon-name-part><tp:taxon-name-part taxon-name-part-type="species" reg="luteomarginatus">luteomarginatus</tp:taxon-name-part></tp:taxon-name></italic>. <italic><tp:taxon-name><tp:taxon-name-part taxon-name-part-type="genus" reg="Pluteus">P.</tp:taxon-name-part><tp:taxon-name-part taxon-name-part-type="species" reg="leoninus">leoninus</tp:taxon-name-part></tp:taxon-name></italic> can be differentiated from the pinkish to pale reddish pileus of <italic><tp:taxon-name><tp:taxon-name-part taxon-name-part-type="genus" reg="Pluteus">P.</tp:taxon-name-part><tp:taxon-name-part taxon-name-part-type="species" reg="roseipes">roseipes</tp:taxon-name-part></tp:taxon-name></italic> by its yellow or yellowish-brown pileus (<xref ref-type="bibr" rid="B38">Ludwig 2007</xref>). <italic><tp:taxon-name><tp:taxon-name-part taxon-name-part-type="genus" reg="Pluteus">P.</tp:taxon-name-part><tp:taxon-name-part taxon-name-part-type="species" reg="leoninus">leoninus</tp:taxon-name-part></tp:taxon-name></italic> can be distinguished from <italic><tp:taxon-name><tp:taxon-name-part taxon-name-part-type="genus" reg="Pluteus">P.</tp:taxon-name-part><tp:taxon-name-part taxon-name-part-type="species" reg="fenzlii">fenzlii</tp:taxon-name-part></tp:taxon-name></italic> by its stipe lacking an annulus, a less squamulose pileus, and by examining the structure and dimensions of both the pleurocystidia and the pileipellis (<xref ref-type="bibr" rid="B43">Malysheva et al. 2007</xref>). <italic><tp:taxon-name><tp:taxon-name-part taxon-name-part-type="genus" reg="Pluteus">P.</tp:taxon-name-part><tp:taxon-name-part taxon-name-part-type="species" reg="chrysaegis">chrysaegis</tp:taxon-name-part></tp:taxon-name></italic> differs from <italic><tp:taxon-name><tp:taxon-name-part taxon-name-part-type="genus" reg="Pluteus">P.</tp:taxon-name-part><tp:taxon-name-part taxon-name-part-type="species" reg="leoninus">leoninus</tp:taxon-name-part></tp:taxon-name></italic> by possessing short pileipellis elements extending up to 40 μm (<xref ref-type="bibr" rid="B58">Pradeep et al. 2012</xref>; <xref ref-type="bibr" rid="B35">Lezzi et al. 2014</xref>). <italic><tp:taxon-name><tp:taxon-name-part taxon-name-part-type="genus" reg="Pluteus">P.</tp:taxon-name-part><tp:taxon-name-part taxon-name-part-type="species" reg="chrysophlebius">chrysophlebius</tp:taxon-name-part></tp:taxon-name></italic> is characterized by a shorter stipe and pileus, with an unveined bright yellow pileus lacking brownish shading (<xref ref-type="bibr" rid="B80">Vellinga 1990</xref>). On the other hand, <italic><tp:taxon-name><tp:taxon-name-part taxon-name-part-type="genus" reg="Pluteus">P.</tp:taxon-name-part><tp:taxon-name-part taxon-name-part-type="species" reg="luteomarginatus">luteomarginatus</tp:taxon-name-part></tp:taxon-name></italic> features a pileus with brownish shading, particularly prominent at the center and with a bright yellow margin, along with more subglobose basidiospores (7.5 × 6 μm) (<xref ref-type="bibr" rid="B76">Takehashi and Kasuya 2007</xref>).</p><p>The phylogenetic tree results were consistent with the morphological results. Specimens from China in <italic><tp:taxon-name><tp:taxon-name-part taxon-name-part-type="genus" reg="Pluteus">P.</tp:taxon-name-part><tp:taxon-name-part taxon-name-part-type="species" reg="leoninus">leoninus</tp:taxon-name-part></tp:taxon-name></italic> clustered in the same branch as Russia, France, USA, and Turkey with high support (<abbrev xmlns:xlink="http://www.w3.org/1999/xlink" xlink:title="Maximum Likelihood Bootstrap" id="ABBRID0EKZFM" xlink:type="simple">MLB</abbrev> = 100, BPP = 0.99, Fig. <xref ref-type="fig" rid="F4">4</xref>).</p></tp:treatment-sec><tp:treatment-sec><!--Section generated to contain objects referenced in tp:taxon-treatment.--><fig id="F25" position="float" orientation="portrait"><object-id xmlns:xlink="http://www.w3.org/1999/xlink" content-type="doi" xlink:type="simple">10.3897/imafungus.16.154329.figure25</object-id><object-id xmlns:xlink="http://www.w3.org/1999/xlink" content-type="arpha" xlink:type="simple">EBBE72D2-5DAC-5BBA-93B1-76B97C00FB18</object-id><label>Figure 25.</label><caption><p>Basidiomata features. A–E. <italic><tp:taxon-name><tp:taxon-name-part taxon-name-part-type="genus" reg="Pluteus">Pluteus</tp:taxon-name-part><tp:taxon-name-part taxon-name-part-type="species" reg="ussuriensis">ussuriensis</tp:taxon-name-part></tp:taxon-name></italic> (A, B. FJAU66576, C, D. FJAU66577, E. FJAU66578). F–H. <italic><tp:taxon-name><tp:taxon-name-part taxon-name-part-type="genus" reg="Pluteus">P.</tp:taxon-name-part><tp:taxon-name-part taxon-name-part-type="species" reg="leoninus">leoninus</tp:taxon-name-part></tp:taxon-name></italic> (F. FJAU66581, G, H. FJAU66580). A–D. Photos by Gu Rao. E. Photos by Ming-Hao Liu. F. Photos by Di-Zhe Guo. G, H. Photos by Zheng-Xiang Qi. Scale bars: 1 cm.</p></caption><graphic xmlns:xlink="http://www.w3.org/1999/xlink" xlink:href="imafungus-16-e154329-g025.jpg" position="float" orientation="portrait" xlink:type="simple" id="oo_1383993.jpg"><uri content-type="original_file" xlink:type="simple">https://binary.pensoft.net/fig/1383993</uri></graphic></fig><fig id="F29" position="float" orientation="portrait"><object-id xmlns:xlink="http://www.w3.org/1999/xlink" content-type="doi" xlink:type="simple">10.3897/imafungus.16.154329.figure29</object-id><object-id xmlns:xlink="http://www.w3.org/1999/xlink" content-type="arpha" xlink:type="simple">4F87C155-34CC-5FA5-B10C-B83CA12D8CFD</object-id><label>Figure 29.</label><caption><p>A. Macroscopic characteristics of <italic><tp:taxon-name><tp:taxon-name-part taxon-name-part-type="genus" reg="Pluteus">Pluteus</tp:taxon-name-part><tp:taxon-name-part taxon-name-part-type="species" reg="leoninus">leoninus</tp:taxon-name-part></tp:taxon-name></italic>. B. Pileipellis elements. C. Cheilocystidia. D. Basidiospores. E. Pleurocystidia. Scale bars: 1 cm (A); 10 µm (B, C, E); 20 µm (D).</p></caption><graphic xmlns:xlink="http://www.w3.org/1999/xlink" xlink:href="imafungus-16-e154329-g029.jpg" position="float" orientation="portrait" xlink:type="simple" id="oo_1383997.jpg"><uri content-type="original_file" xlink:type="simple">https://binary.pensoft.net/fig/1383997</uri></graphic></fig><fig id="F4" position="float" orientation="portrait"><object-id xmlns:xlink="http://www.w3.org/1999/xlink" content-type="doi" xlink:type="simple">10.3897/imafungus.16.154329.figure4</object-id><object-id xmlns:xlink="http://www.w3.org/1999/xlink" content-type="arpha" xlink:type="simple">99B4D026-21CF-50B6-968B-AF1B6F8EBADA</object-id><label>Figure 4.</label><caption><p>Phylogenetic tree of the /<italic>leoninus</italic> clade of the <tp:taxon-name><tp:taxon-name-part taxon-name-part-type="infraspecific-rank">sect.</tp:taxon-name-part><tp:taxon-name-part taxon-name-part-type="section" reg="Hispidoderma">Hispidoderma</tp:taxon-name-part></tp:taxon-name>. The best tree from the ML and BI analysis of the <abbrev xmlns:xlink="http://www.w3.org/1999/xlink" xlink:title="internal transcribed spacer" id="ABBRID0EGPEK" xlink:type="simple">ITS</abbrev>+<italic>tef1</italic> dataset. The two values of internal nodes respectively represent the Maximum Likelihood bootstrap (MLBP)/Bayesian posterior probability (BIPP). Nodes with a bootstrap probability (BP) ≥ 80 and a Bayesian posterior probability (PP) ≥ 0.80 are indicated in the phylogram. This study species is in bold and red font.</p></caption><graphic xmlns:xlink="http://www.w3.org/1999/xlink" xlink:href="imafungus-16-e154329-g004.jpg" position="float" orientation="portrait" xlink:type="simple" id="oo_1383972.jpg"><uri content-type="original_file" xlink:type="simple">https://binary.pensoft.net/fig/1383972</uri></graphic></fig></tp:treatment-sec><ref-list><ref id="B63"><mixed-citation xmlns:xlink="http://www.w3.org/1999/xlink" xlink:type="simple"><person-group><name name-style="western"><surname>Rea</surname><given-names>C</given-names></name></person-group> (<year>1922</year>) British Basidiomycetae: A Handbook to the Larger British Fungi. Cambridge, Cambridge University Press, 56–62. <ext-link xlink:href="10.5962/bhl.title.46431" ext-link-type="doi" xlink:type="simple">https://doi.org/10.5962/bhl.title.46431</ext-link></mixed-citation></ref><ref id="B79"><mixed-citation xmlns:xlink="http://www.w3.org/1999/xlink" xlink:type="simple"><person-group><name name-style="western"><surname>Vellinga</surname><given-names>EC</given-names></name><name name-style="western"><surname>Schreurs</surname><given-names>J</given-names></name></person-group> (<year>1985</year>) <article-title>Notulae ad floram Agaricinam Neerlandicam VIII. <italic><tp:taxon-name><tp:taxon-name-part taxon-name-part-type="genus">Pluteus</tp:taxon-name-part></tp:taxon-name></italic> Fr. In Western Europe.</article-title><source>Persoonia</source><volume>12</volume>(<issue>4</issue>): <fpage>337</fpage>–<lpage>373</lpage>.</mixed-citation></ref><ref id="B55"><mixed-citation xmlns:xlink="http://www.w3.org/1999/xlink" xlink:type="simple"><person-group><name name-style="western"><surname>Orton</surname><given-names>PD</given-names></name></person-group> (<year>1986</year>) <source>British Fungus Flora. <tp:taxon-name><tp:taxon-name-part taxon-name-part-type="genus">Agarics</tp:taxon-name-part></tp:taxon-name> and Boleti IV – <italic><tp:taxon-name><tp:taxon-name-part taxon-name-part-type="family">Pluteaceae</tp:taxon-name-part></tp:taxon-name></italic>: <italic><tp:taxon-name><tp:taxon-name-part taxon-name-part-type="genus">Pluteus</tp:taxon-name-part></tp:taxon-name></italic> and <italic><tp:taxon-name><tp:taxon-name-part taxon-name-part-type="genus">Volvariella</tp:taxon-name-part></tp:taxon-name></italic>.</source><publisher-name>Edinburgh</publisher-name>, <publisher-loc>Royal Botanic Garden</publisher-loc>, <size units="page">99 pp</size>.</mixed-citation></ref><ref id="B80"><mixed-citation xmlns:xlink="http://www.w3.org/1999/xlink" xlink:type="simple"><person-group><name name-style="western"><surname>Vellinga</surname><given-names>EC</given-names></name></person-group> (<year>1990</year>) <article-title><italic><tp:taxon-name><tp:taxon-name-part taxon-name-part-type="genus">Pluteus</tp:taxon-name-part></tp:taxon-name></italic> Fr.</article-title> In: <person-group><name name-style="western"><surname>Bas</surname><given-names>C</given-names></name><name name-style="western"><surname>Kuyper</surname><given-names>ThW</given-names></name><name name-style="western"><surname>Noordeloos</surname><given-names>ME</given-names></name><name name-style="western"><surname>Vellinga</surname><given-names>EC</given-names></name></person-group> (<role>Eds</role>) <issue-title>Flora Agaricina Neerlandica, vol 2.</issue-title><source>A.A. Balkema, Rotterdam</source>, <fpage>31</fpage>–<lpage>55</lpage>.</mixed-citation></ref><ref id="B5"><mixed-citation xmlns:xlink="http://www.w3.org/1999/xlink" xlink:type="simple"><person-group><name name-style="western"><surname>Breitenbach</surname><given-names>J</given-names></name><name name-style="western"><surname>Kränzlin</surname><given-names>F</given-names></name></person-group> (<year>1995</year>) Fungi of Switzerland, vol. 4, <italic>Boletes</italic> and <italic><tp:taxon-name><tp:taxon-name-part taxon-name-part-type="genus">Agarics</tp:taxon-name-part></tp:taxon-name></italic>, 2<sup>nd</sup> part. Lucerne, Switzerland, Verlag Mykologia, 1–368.</mixed-citation></ref><ref id="B30"><mixed-citation xmlns:xlink="http://www.w3.org/1999/xlink" xlink:type="simple"><person-group><name name-style="western"><surname>Krieglsteiner</surname><given-names>GJ</given-names></name></person-group> (<year>2003</year>) <article-title><italic><tp:taxon-name><tp:taxon-name-part taxon-name-part-type="family">Entolomataceae</tp:taxon-name-part></tp:taxon-name></italic>.</article-title> In: <person-group><name name-style="western"><surname>Krieglsteiner</surname><given-names>GJ</given-names></name></person-group> (<role>Ed.</role>) <issue-title>Die Großpilze Baden Württembergs 4.</issue-title><source>Ständerpilze: Blätterpilze II: Hellblättler. Verlag Eugen Ulmer GmbH &amp; Co, Stuttgart</source>, <fpage>138</fpage>–<lpage>243</lpage>.</mixed-citation></ref><ref id="B4"><mixed-citation xmlns:xlink="http://www.w3.org/1999/xlink" xlink:type="simple"><person-group><name name-style="western"><surname>Boccardo</surname><given-names>F</given-names></name><name name-style="western"><surname>Traverso</surname><given-names>M</given-names></name><etal/></person-group> (<year>2008</year>) <source>Funghi d’Italia.</source><publisher-name>Zanichelli</publisher-name>, <publisher-loc>Bologna</publisher-loc>, <size units="page">624 pp</size>.</mixed-citation></ref><ref id="B14"><mixed-citation xmlns:xlink="http://www.w3.org/1999/xlink" xlink:type="simple"><person-group><name name-style="western"><surname>Heilmann-Clausen</surname><given-names>J</given-names></name></person-group> (<year>2008</year>) <article-title><italic><tp:taxon-name><tp:taxon-name-part taxon-name-part-type="genus">Pluteus</tp:taxon-name-part></tp:taxon-name></italic> Fr.</article-title> In: <person-group><name name-style="western"><surname>Knudsen</surname><given-names>H</given-names></name><name name-style="western"><surname>Vesterholt</surname><given-names>J</given-names></name></person-group> (<role>Eds</role>) <issue-title>Funga Nordica: agaricoid, boletoid and cyphelloid genera.</issue-title><source>Nordsvamp, Copenhagen, Denmark</source>, <fpage>335</fpage>–<lpage>344</lpage>.</mixed-citation></ref><ref id="B76"><mixed-citation xmlns:xlink="http://www.w3.org/1999/xlink" xlink:type="simple"><person-group><name name-style="western"><surname>Takehashi</surname><given-names>S</given-names></name><name name-style="western"><surname>Kasuya</surname><given-names>T</given-names></name></person-group> (<year>2007</year>) <article-title>First record of <italic><tp:taxon-name><tp:taxon-name-part taxon-name-part-type="genus">Pluteus</tp:taxon-name-part><tp:taxon-name-part taxon-name-part-type="species">chrysophaeus</tp:taxon-name-part></tp:taxon-name></italic> and reexamination of <italic><tp:taxon-name><tp:taxon-name-part taxon-name-part-type="genus">Pluteus</tp:taxon-name-part><tp:taxon-name-part taxon-name-part-type="species">leoninus</tp:taxon-name-part></tp:taxon-name></italic> from Japan.</article-title><source>Mycoscience</source><volume>48</volume>: <fpage>321</fpage>–<lpage>325</lpage>. <ext-link xlink:href="10.1007/S10267-007-0371-7" ext-link-type="doi" xlink:type="simple">https://doi.org/10.1007/S10267-007-0371-7</ext-link></mixed-citation></ref><ref id="B52"><mixed-citation xmlns:xlink="http://www.w3.org/1999/xlink" xlink:type="simple"><person-group><name name-style="western"><surname>Murrill</surname><given-names>WA</given-names></name></person-group> (<year>1917</year>) <article-title><italic><tp:taxon-name><tp:taxon-name-part taxon-name-part-type="genus">Pluteus</tp:taxon-name-part></tp:taxon-name></italic>.</article-title><source>North American Flora</source><volume>10</volume>(<issue>2</issue>): <fpage>127</fpage>–<lpage>139</lpage>.</mixed-citation></ref><ref id="B26"><mixed-citation xmlns:xlink="http://www.w3.org/1999/xlink" xlink:type="simple"><person-group><name name-style="western"><surname>Kauffman</surname><given-names>CH</given-names></name></person-group> (<year>1918</year>) The <italic><tp:taxon-name><tp:taxon-name-part taxon-name-part-type="family">Agaricaceae</tp:taxon-name-part></tp:taxon-name></italic> of Michigan, vol. 1. Wynkoop Hallenback Crawford Co., State Printers, Lansing, Michigan, 1–924. <ext-link xlink:href="10.5962/bhl.title.58545" ext-link-type="doi" xlink:type="simple">https://doi.org/10.5962/bhl.title.58545</ext-link></mixed-citation></ref><ref id="B71"><mixed-citation xmlns:xlink="http://www.w3.org/1999/xlink" xlink:type="simple"><person-group><name name-style="western"><surname>Singer</surname><given-names>R</given-names></name></person-group> (<year>1956</year>) <article-title>Contributions towards a monograph of the genus <italic><tp:taxon-name><tp:taxon-name-part taxon-name-part-type="genus">Pluteus</tp:taxon-name-part></tp:taxon-name></italic>.</article-title><source>Transactions of the British Mycological Society</source><volume>39</volume>(<issue>2</issue>): <fpage>145</fpage>–<lpage>232</lpage>. <ext-link xlink:href="10.1016/S0007-1536(56)80001-6" ext-link-type="doi" xlink:type="simple">https://doi.org/10.1016/S0007-1536(56)80001-6</ext-link></mixed-citation></ref><ref id="B39"><mixed-citation xmlns:xlink="http://www.w3.org/1999/xlink" xlink:type="simple"><person-group><name name-style="western"><surname>Malençon</surname><given-names>G</given-names></name><name name-style="western"><surname>Bertault</surname><given-names>R</given-names></name></person-group> (<year>1970</year>) Flore des champignons supérieurs du Maroc Tome I. Travaux de I′Institut scientifique chérifien et de la Faculté des sciences de Rabat, 1–601.</mixed-citation></ref><ref id="B87"><mixed-citation xmlns:xlink="http://www.w3.org/1999/xlink" xlink:type="simple"><person-group><name name-style="western"><surname>Xu</surname><given-names>J</given-names></name></person-group> (<year>2016</year>) Taxonomy of <italic><tp:taxon-name><tp:taxon-name-part taxon-name-part-type="genus">Pluteus</tp:taxon-name-part></tp:taxon-name></italic> and <italic><tp:taxon-name><tp:taxon-name-part taxon-name-part-type="genus">Volvariella</tp:taxon-name-part></tp:taxon-name></italic> from China. PhD Thesis, South China University of Technology, Guangzhou, China.</mixed-citation></ref><ref id="B38"><mixed-citation xmlns:xlink="http://www.w3.org/1999/xlink" xlink:type="simple"><person-group><name name-style="western"><surname>Ludwig</surname><given-names>E</given-names></name></person-group> (<year>2007</year>) Pilzkompendium Band 2. Beschreibungen. Berlin, Fungicon–Verlag, 1–723.</mixed-citation></ref><ref id="B43"><mixed-citation xmlns:xlink="http://www.w3.org/1999/xlink" xlink:type="simple"><person-group><name name-style="western"><surname>Malysheva</surname><given-names>EF</given-names></name><name name-style="western"><surname>Morozova</surname><given-names>O</given-names></name><name name-style="western"><surname>Zvyagina</surname><given-names>E</given-names></name></person-group> (<year>2007</year>) <article-title>New records of the annulate <italic><tp:taxon-name><tp:taxon-name-part taxon-name-part-type="genus">Pluteus</tp:taxon-name-part></tp:taxon-name></italic> in European and Asian Russia.</article-title><source>Acta Mycologica</source><volume>42</volume>: <fpage>153</fpage>–<lpage>160</lpage>. <ext-link xlink:href="10.5586/am.2007.016" ext-link-type="doi" xlink:type="simple">https://doi.org/10.5586/am.2007.016</ext-link></mixed-citation></ref><ref id="B58"><mixed-citation xmlns:xlink="http://www.w3.org/1999/xlink" xlink:type="simple"><person-group><name name-style="western"><surname>Pradeep</surname><given-names>CK</given-names></name><name name-style="western"><surname>Justo</surname><given-names>A</given-names></name><etal/></person-group> (<year>2012</year>) <article-title>Two new species of <italic><tp:taxon-name><tp:taxon-name-part taxon-name-part-type="genus">Pluteus</tp:taxon-name-part></tp:taxon-name></italic> (<italic><tp:taxon-name><tp:taxon-name-part taxon-name-part-type="family">Pluteaceae</tp:taxon-name-part></tp:taxon-name></italic>, <italic><tp:taxon-name><tp:taxon-name-part taxon-name-part-type="order">Agaricales</tp:taxon-name-part></tp:taxon-name></italic>) from India and additional observations on <italic><tp:taxon-name><tp:taxon-name-part taxon-name-part-type="genus">Pluteus</tp:taxon-name-part><tp:taxon-name-part taxon-name-part-type="species">chrysaegis</tp:taxon-name-part></tp:taxon-name></italic>.</article-title><source>Mycological Progress</source><volume>11</volume>: <fpage>869</fpage>–<lpage>878</lpage>. <ext-link xlink:href="10.1007/s11557-011-0801-y" ext-link-type="doi" xlink:type="simple">https://doi.org/10.1007/s11557-011-0801-y</ext-link></mixed-citation></ref><ref id="B35"><mixed-citation xmlns:xlink="http://www.w3.org/1999/xlink" xlink:type="simple"><person-group><name name-style="western"><surname>Lezzi</surname><given-names>T</given-names></name><name name-style="western"><surname>Vizzini</surname><given-names>A</given-names></name><etal/></person-group> (<year>2014</year>) <article-title>Phylogenetic and morphological comparison of <italic><tp:taxon-name><tp:taxon-name-part taxon-name-part-type="genus">Pluteus</tp:taxon-name-part><tp:taxon-name-part taxon-name-part-type="species">variabilicolor</tp:taxon-name-part></tp:taxon-name></italic> and <italic><tp:taxon-name><tp:taxon-name-part taxon-name-part-type="genus">P.</tp:taxon-name-part><tp:taxon-name-part taxon-name-part-type="species">castri</tp:taxon-name-part></tp:taxon-name></italic> (<italic><tp:taxon-name><tp:taxon-name-part taxon-name-part-type="phylum">Basidiomycota</tp:taxon-name-part></tp:taxon-name></italic>, <italic><tp:taxon-name><tp:taxon-name-part taxon-name-part-type="order">Agaricales</tp:taxon-name-part></tp:taxon-name></italic>).</article-title><source>IMA Fungus</source><volume>5</volume>: <fpage>415</fpage>–<lpage>423</lpage>. <ext-link xlink:href="10.5598/imafungus.2014.05.02.06" ext-link-type="doi" xlink:type="simple">https://doi.org/10.5598/imafungus.2014.05.02.06</ext-link></mixed-citation></ref></ref-list></tp:taxon-treatment>
