# Supplementary material for: ﻿Integrating morphology, phylogeny, substrate, and distribution: clarifying the major phylogenetic framework of Pluteussect.Hispidoderma (Agaricales, Pluteaceae) and describing 18 species
Source: IMA Fungus. 2025 Jul 29;16:e154329. doi: 10.3897/imafungus.16.154329 (PMC12326178; doi:10.3897/imafungus.16.154329)
Supplement: XML Treatment for Pluteus variabilicolor [file imafungus.16.154329-treatment18.xml]

<!DOCTYPE tp:taxon-treatment
  PUBLIC "-//TaxonX//DTD Taxonomic Treatment Publishing DTD v0 20100105//EN" "tax-treatment-NSO.dtd">
<tp:taxon-treatment xmlns:tp="http://www.plazi.org/taxpub"><tp:treatment-meta><kwd-group><label>Taxon classification</label><kwd>
                  <named-content content-type="kingdom">Fungi</named-content>
                </kwd><kwd>
                  <named-content content-type="order">Agaricales</named-content>
                </kwd><kwd>
                  <named-content content-type="family">Pluteaceae</named-content>
                </kwd></kwd-group><mixed-citation publication-type="journal"><person-group><name><surname>Qi</surname><given-names>Zheng-Xiang</given-names></name><name><surname>Wang</surname><given-names>Li-Bo</given-names></name><name><surname>Qian</surname><given-names>Ke-Qing</given-names></name><name><surname>Shi</surname><given-names>Li-Li</given-names></name><name><surname>Hu</surname><given-names>Jia-Jun</given-names></name><name><surname>Tuo</surname><given-names>Yong-Lan</given-names></name><name><surname>Rao</surname><given-names>Gu</given-names></name><name><surname>Samwel Jacob</surname><given-names>Muharagi</given-names></name><name><surname>Liu</surname><given-names>Rui-Peng</given-names></name><name><surname>Liu</surname><given-names>Ming-Hao</given-names></name><name><surname>Guo</surname><given-names>Di-Zhe</given-names></name><name><surname>Liu</surname><given-names>Ya-Jie</given-names></name><name><surname>Zhang</surname><given-names>Bo</given-names></name><name><surname>Li</surname><given-names>Xiao</given-names></name><name><surname>Li</surname><given-names>Yu</given-names></name></person-group><article-title>﻿Integrating morphology, phylogeny, substrate, and distribution: clarifying the major phylogenetic framework of <tp:taxon-name><tp:taxon-name-part taxon-name-part-type="genus" reg="Pluteus">Pluteus</tp:taxon-name-part><tp:taxon-name-part taxon-name-part-type="infraspecific-rank">sect.</tp:taxon-name-part><tp:taxon-name-part taxon-name-part-type="section" reg="Hispidoderma">Hispidoderma</tp:taxon-name-part></tp:taxon-name> (<italic><tp:taxon-name><tp:taxon-name-part taxon-name-part-type="order">Agaricales</tp:taxon-name-part></tp:taxon-name></italic>, <italic><tp:taxon-name><tp:taxon-name-part taxon-name-part-type="family">Pluteaceae</tp:taxon-name-part></tp:taxon-name></italic>) and describing 18 species</article-title><source>IMA Fungus</source><day>29</day><month>07</month><year>2025</year><volume>16</volume><pub-id pub-id-type="doi">10.3897/imafungus.16.154329</pub-id></mixed-citation></tp:treatment-meta><tp:nomenclature><label>﻿</label><tp:taxon-name>
                <object-id xmlns:xlink="http://www.w3.org/1999/xlink" content-type="arpha" xlink:type="simple">736E6338-A1BE-5868-A96C-AF3A6F8665C3</object-id>
                <tp:taxon-name-part taxon-name-part-type="genus" reg="Pluteus">Pluteus</tp:taxon-name-part>
                <tp:taxon-name-part taxon-name-part-type="species" reg="variabilicolor">variabilicolor</tp:taxon-name-part>
              </tp:taxon-name><tp:taxon-authority>Babos, Annls Hist.–Nat. Mus. Natn. Hung. (1978: 93)</tp:taxon-authority><xref ref-type="fig" rid="F26">Figs 26A–L</xref><xref ref-type="fig" rid="F30">, 30</xref></tp:nomenclature><tp:treatment-sec sec-type="description" id="SECID0E61FM"><title>Description.</title><p>Basidiomata small to medium-sized. Pileus 21–42 mm diam; campanulate to hemispherical when young, egg-yellow (5.0Y 9/12); gradually plano-convex at maturity, bright yellow (5.0Y 9/18), brown in the middle (7.5YR 7/18); the white margin, with striate from the middle to the margin, straight. Context yellowish (2.5Y 8/18), odorless, 2–4 mm thick. Lamellae initially white, becoming pink to flesh-pink at maturity (2.5Y 9/12–2.5Y 8/12), free, crowded, thick, unequal, 3–5 mm wide. Stipe 37–75 × 6–11 mm, cylindrical to compressed, hollow, white, fibrous, base light brown (2.5Y 8/16), slightly thick to bulbous, surface relatively smooth. Odorless. Spore prints pink.</p><p>Basidiospores [200, 12, 7] 5.0–5.5(–6.0) × 4.5–5.0(–5.5) μm, avL × avW = 5.2–5.5 × 4.8–5.0 µm, Q = 1.00–1.33 μm, avQ = 1.10–1.15 μm, spherical to subglobose, slightly pinkish, smooth, thin-walled. Basidia 24–30 × 7–10 μm, clavate, thin-walled, 4-sterigmate, hyaline. Pleurocystidia 55–87 × 12–24 μm, scattered, fusiform, lageniform, or utriform, some with or without 1–2 digitiform excrescences at apex, thin-walled, smooth, hyaline. Lamellar edge sterile. Cheilocystidia 31–68 × 9–16 μm, numerous, clustered, subfusiform to fusiform, apically diverticulate or shortly rostrate, thin-walled, hyaline. Pileipellis a hymeniderm formed of variable and often mixed elements, from short and rounded to clavate or cylindrical terminal elements, 62–101 × 22–36 μm, with yellow intracellular pigment, with thin and smooth walls. Stipitipellis a cutis, hyphae 5–12 µm diam, cylindrical, hyaline, thin-walled. Caulocystidia 53–88 × 11–22 μm, mostly grouped, fusiform, lageniform to broadly lageniform, apical with short rostrate, thin-walled, smooth, hyaline. Clamp connections absent in all tissues.</p></tp:treatment-sec><tp:treatment-sec sec-type="habitat" id="SECID0EF2FM"><title>Habitat.</title><p>Solitary to scattered on rotting wood in broad-leaved or mixed forests.</p></tp:treatment-sec><tp:treatment-sec sec-type="distribution" id="SECID0EK2FM"><title>World distribution.</title><p>Hungary (<xref ref-type="bibr" rid="B1">Babos 1978</xref>), Europe from Austria (<xref ref-type="bibr" rid="B37">Lohmeyer et al. 1994</xref>), Italy (<xref ref-type="bibr" rid="B32">Lanconelli et al. 1998</xref>; <xref ref-type="bibr" rid="B49">Migliozzi 2011</xref>; <xref ref-type="bibr" rid="B35">Lezzi et al. 2014</xref>), Romania (<xref ref-type="bibr" rid="B2">Béres 2012</xref>), Russia (as <italic><tp:taxon-name><tp:taxon-name-part taxon-name-part-type="genus" reg="Pluteus">P.</tp:taxon-name-part><tp:taxon-name-part taxon-name-part-type="species" reg="castri">castri</tp:taxon-name-part></tp:taxon-name></italic>) (<xref ref-type="bibr" rid="B21">Justo et al. 2011a</xref>), Slovenia (<xref ref-type="bibr" rid="B20">Jogan et al. 2012</xref>), Moldova (<xref ref-type="bibr" rid="B35">Lezzi et al. 2014</xref>), Japan (as <italic><tp:taxon-name><tp:taxon-name-part taxon-name-part-type="genus" reg="Pluteus">P.</tp:taxon-name-part><tp:taxon-name-part taxon-name-part-type="species" reg="castri">castri</tp:taxon-name-part></tp:taxon-name></italic>) (<xref ref-type="bibr" rid="B21">Justo et al. 2011a</xref>), Germany (<xref ref-type="bibr" rid="B38">Ludwig 2007</xref>), Turkey (<xref ref-type="bibr" rid="B29">Kaygusuz et al. 2019</xref>), China (as <italic><tp:taxon-name><tp:taxon-name-part taxon-name-part-type="genus" reg="Pluteus">P.</tp:taxon-name-part><tp:taxon-name-part taxon-name-part-type="species" reg="luteus">luteus</tp:taxon-name-part></tp:taxon-name></italic>) (Ševčíková and Dima 2021).</p></tp:treatment-sec><tp:treatment-sec sec-type="distribution" id="SECID0EB5FM"><title>China distribution.</title><p>Henan Province, Sichuan Province, Jiangsu Province.</p></tp:treatment-sec><tp:treatment-sec sec-type="material" id="SECID0EG5FM"><title>Additional specimens examined.</title><p>CHINA • Henan Province, Uyang Minzhuang Forestry; <named-content xmlns:xlink="http://www.w3.org/1999/xlink" content-type="dwc:verbatimCoordinates" xlink:type="simple"><named-content content-type="geo-json" specific-use="{&#34;type&#34;:&#34;Point&#34;,&#34;coordinates&#34;:[113.609686,32.879103]}" id="NCID0EP5FM" xlink:type="simple">32°52'44.77"N, 113°36'34.87"E</named-content></named-content>; Scattered in mixed forests dominated by <italic><tp:taxon-name><tp:taxon-name-part taxon-name-part-type="genus" reg="Quercus">Quercus</tp:taxon-name-part><tp:taxon-name-part taxon-name-part-type="species" reg="serrata">serrata</tp:taxon-name-part></tp:taxon-name></italic>; 25 July 2023, Y.J. Liu, FJAU66583 (Collection no.: Liu 797) (<abbrev xmlns:xlink="http://www.w3.org/1999/xlink" xlink:title="internal transcribed spacer" id="ABBRID0E65FM" xlink:type="simple">ITS</abbrev>: <ext-link xmlns:xlink="http://www.w3.org/1999/xlink" xlink:href="PP516613" ext-link-type="gen" xlink:type="simple">PP516613</ext-link>, <abbrev xmlns:xlink="http://www.w3.org/1999/xlink" xlink:title="large subunit ribosomal RNA" id="ABBRID0EI6FM" xlink:type="simple">LSU</abbrev>: <ext-link xmlns:xlink="http://www.w3.org/1999/xlink" xlink:href="PP516663" ext-link-type="gen" xlink:type="simple">PP516663</ext-link>, <italic>tef1</italic>: <ext-link xmlns:xlink="http://www.w3.org/1999/xlink" xlink:href="PP551599" ext-link-type="gen" xlink:type="simple">PP551599</ext-link>). CHINA • Henan Province, Uyang County Yihezhai Forest Area; <named-content xmlns:xlink="http://www.w3.org/1999/xlink" content-type="dwc:verbatimCoordinates" xlink:type="simple"><named-content content-type="geo-json" specific-use="{&#34;type&#34;:&#34;Point&#34;,&#34;coordinates&#34;:[113.615047,32.878461]}" id="NCID0E26FM" xlink:type="simple">32°52'42.46"N, 113°36'54.17"E</named-content></named-content>; Scattered on dead wood stumps in Sargasso pine forests (<italic><tp:taxon-name><tp:taxon-name-part taxon-name-part-type="genus" reg="Pinus">Pinus</tp:taxon-name-part><tp:taxon-name-part taxon-name-part-type="species" reg="massoniana">massoniana</tp:taxon-name-part></tp:taxon-name></italic>); 1 August 2023, Y.J. Liu, FJAU66584 (Collection no.: Liu 858) (<abbrev xmlns:xlink="http://www.w3.org/1999/xlink" xlink:title="internal transcribed spacer" id="ABBRID0ELAGM" xlink:type="simple">ITS</abbrev>: <ext-link xmlns:xlink="http://www.w3.org/1999/xlink" xlink:href="PP516614" ext-link-type="gen" xlink:type="simple">PP516614</ext-link>, <abbrev xmlns:xlink="http://www.w3.org/1999/xlink" xlink:title="large subunit ribosomal RNA" id="ABBRID0EUAGM" xlink:type="simple">LSU</abbrev>: <ext-link xmlns:xlink="http://www.w3.org/1999/xlink" xlink:href="PP516664" ext-link-type="gen" xlink:type="simple">PP516664</ext-link>, <italic>tef1</italic>: <ext-link xmlns:xlink="http://www.w3.org/1999/xlink" xlink:href="PP551600" ext-link-type="gen" xlink:type="simple">PP551600</ext-link>). CHINA • Henan Province, Uyang Minzhuang Forestry; <named-content xmlns:xlink="http://www.w3.org/1999/xlink" content-type="dwc:verbatimCoordinates" xlink:type="simple"><named-content content-type="geo-json" specific-use="{&#34;type&#34;:&#34;Point&#34;,&#34;coordinates&#34;:[113.611047,32.890269]}" id="NCID0EHBGM" xlink:type="simple">32°52'84.97"N, 113°36'39.77"E</named-content></named-content>; Scattered on dead wood stumps in Sargasso pine forests (<italic><tp:taxon-name><tp:taxon-name-part taxon-name-part-type="genus" reg="Pinus">P.</tp:taxon-name-part><tp:taxon-name-part taxon-name-part-type="species" reg="massoniana">massoniana</tp:taxon-name-part></tp:taxon-name></italic>); 2 August 2023, Y.J. Liu, FJAU66585 (Collection no.: Liu 881) (<abbrev xmlns:xlink="http://www.w3.org/1999/xlink" xlink:title="internal transcribed spacer" id="ABBRID0EXBGM" xlink:type="simple">ITS</abbrev>: <ext-link xmlns:xlink="http://www.w3.org/1999/xlink" xlink:href="PP516615" ext-link-type="gen" xlink:type="simple">PP516615</ext-link>, <abbrev xmlns:xlink="http://www.w3.org/1999/xlink" xlink:title="large subunit ribosomal RNA" id="ABBRID0EACGM" xlink:type="simple">LSU</abbrev>: <ext-link xmlns:xlink="http://www.w3.org/1999/xlink" xlink:href="PP516665" ext-link-type="gen" xlink:type="simple">PP516665</ext-link>, <italic>tef1</italic>: <ext-link xmlns:xlink="http://www.w3.org/1999/xlink" xlink:href="PP551601" ext-link-type="gen" xlink:type="simple">PP551601</ext-link>). CHINA • Henan Province, Uyang Minzhuang Forestry; <named-content xmlns:xlink="http://www.w3.org/1999/xlink" content-type="dwc:verbatimCoordinates" xlink:type="simple"><named-content content-type="geo-json" specific-use="{&#34;type&#34;:&#34;Point&#34;,&#34;coordinates&#34;:[113.610631,32.891492]}" id="NCID0ETCGM" xlink:type="simple">32°52'89.37"N, 113°36'38.27"E</named-content></named-content>; Scattered on dead wood stumps in Sargasso pine forests (<italic><tp:taxon-name><tp:taxon-name-part taxon-name-part-type="genus" reg="Pinus">P.</tp:taxon-name-part><tp:taxon-name-part taxon-name-part-type="species" reg="massoniana">massoniana</tp:taxon-name-part></tp:taxon-name></italic>); 2 August 2023, Y.J. Liu, FJAU66586 (Collection no.: Liu 889) (<abbrev xmlns:xlink="http://www.w3.org/1999/xlink" xlink:title="internal transcribed spacer" id="ABBRID0EDDGM" xlink:type="simple">ITS</abbrev>: <ext-link xmlns:xlink="http://www.w3.org/1999/xlink" xlink:href="PP516616" ext-link-type="gen" xlink:type="simple">PP516616</ext-link>, <abbrev xmlns:xlink="http://www.w3.org/1999/xlink" xlink:title="large subunit ribosomal RNA" id="ABBRID0EMDGM" xlink:type="simple">LSU</abbrev>: <ext-link xmlns:xlink="http://www.w3.org/1999/xlink" xlink:href="PP516666" ext-link-type="gen" xlink:type="simple">PP516666</ext-link>, <italic>tef1</italic>: <ext-link xmlns:xlink="http://www.w3.org/1999/xlink" xlink:href="PP551602" ext-link-type="gen" xlink:type="simple">PP551602</ext-link>). CHINA • Henan Province, Uyang County Tongshan Lake Forest National Park; <named-content xmlns:xlink="http://www.w3.org/1999/xlink" content-type="dwc:verbatimCoordinates" xlink:type="simple"><named-content content-type="geo-json" specific-use="{&#34;type&#34;:&#34;Point&#34;,&#34;coordinates&#34;:[113.616214,32.888853]}" id="NCID0E6DGM" xlink:type="simple">32°52'79.87"N, 113°36'58.37"E</named-content></named-content>; Scattered on dead wood stumps in Sargasso pine forests (<italic><tp:taxon-name><tp:taxon-name-part taxon-name-part-type="genus" reg="Pinus">P.</tp:taxon-name-part><tp:taxon-name-part taxon-name-part-type="species" reg="massoniana">massoniana</tp:taxon-name-part></tp:taxon-name></italic>); 12 August 2023, Y.J. Liu, FJAU66587 (Collection no.: Liu 982) (<abbrev xmlns:xlink="http://www.w3.org/1999/xlink" xlink:title="internal transcribed spacer" id="ABBRID0EPEGM" xlink:type="simple">ITS</abbrev>: <ext-link xmlns:xlink="http://www.w3.org/1999/xlink" xlink:href="PP516617" ext-link-type="gen" xlink:type="simple">PP516617</ext-link>, <abbrev xmlns:xlink="http://www.w3.org/1999/xlink" xlink:title="large subunit ribosomal RNA" id="ABBRID0EYEGM" xlink:type="simple">LSU</abbrev>: <ext-link xmlns:xlink="http://www.w3.org/1999/xlink" xlink:href="PP516667" ext-link-type="gen" xlink:type="simple">PP516667</ext-link>, <italic>tef1</italic>: <ext-link xmlns:xlink="http://www.w3.org/1999/xlink" xlink:href="PP551603" ext-link-type="gen" xlink:type="simple">PP551603</ext-link>). CHINA • Sichuan Province, Tongjiang County, Chenhe Township; <named-content xmlns:xlink="http://www.w3.org/1999/xlink" content-type="dwc:verbatimCoordinates" xlink:type="simple"><named-content content-type="geo-json" specific-use="{&#34;type&#34;:&#34;Point&#34;,&#34;coordinates&#34;:[107.214953,32.206825]}" id="NCID0ELFGM" xlink:type="simple">32°12'24.57"N, 107°12'53.83"E</named-content></named-content>; 2 August 2023, L. B. Wang, FJAU66588 (Collection no.: Wang 1106) (<abbrev xmlns:xlink="http://www.w3.org/1999/xlink" xlink:title="internal transcribed spacer" id="ABBRID0EQFGM" xlink:type="simple">ITS</abbrev>: <ext-link xmlns:xlink="http://www.w3.org/1999/xlink" xlink:href="PP516618" ext-link-type="gen" xlink:type="simple">PP516618</ext-link>, <abbrev xmlns:xlink="http://www.w3.org/1999/xlink" xlink:title="large subunit ribosomal RNA" id="ABBRID0EZFGM" xlink:type="simple">LSU</abbrev>: <ext-link xmlns:xlink="http://www.w3.org/1999/xlink" xlink:href="PP516668" ext-link-type="gen" xlink:type="simple">PP516668</ext-link>, <italic>tef1</italic>: <ext-link xmlns:xlink="http://www.w3.org/1999/xlink" xlink:href="PP551604" ext-link-type="gen" xlink:type="simple">PP551604</ext-link>). CHINA • Sichuan Province, Tongjiang County, Chenhe Township; <named-content xmlns:xlink="http://www.w3.org/1999/xlink" content-type="dwc:verbatimCoordinates" xlink:type="simple"><named-content content-type="geo-json" specific-use="{&#34;type&#34;:&#34;Point&#34;,&#34;coordinates&#34;:[107.214792,32.206819]}" id="NCID0EMGGM" xlink:type="simple">32°12'24.55"N, 107°12'53.25"E</named-content></named-content>; 2 August 2024, L. B. Wang, FJAU66623 (Collection no.: Wang 1674) (<abbrev xmlns:xlink="http://www.w3.org/1999/xlink" xlink:title="internal transcribed spacer" id="ABBRID0ERGGM" xlink:type="simple">ITS</abbrev>: <ext-link xmlns:xlink="http://www.w3.org/1999/xlink" xlink:href="PQ810763" ext-link-type="gen" xlink:type="simple">PQ810763</ext-link>, <abbrev xmlns:xlink="http://www.w3.org/1999/xlink" xlink:title="large subunit ribosomal RNA" id="ABBRID0E1GGM" xlink:type="simple">LSU</abbrev>: <ext-link xmlns:xlink="http://www.w3.org/1999/xlink" xlink:href="PQ810740" ext-link-type="gen" xlink:type="simple">PQ810740</ext-link>, <italic>tef1</italic>: <ext-link xmlns:xlink="http://www.w3.org/1999/xlink" xlink:href="PQ811063" ext-link-type="gen" xlink:type="simple">PQ811063</ext-link>).</p></tp:treatment-sec><tp:treatment-sec sec-type="notes" id="SECID0EKHGM"><title>Notes.</title><p><italic><tp:taxon-name><tp:taxon-name-part taxon-name-part-type="genus" reg="Pluteus">Pluteus</tp:taxon-name-part><tp:taxon-name-part taxon-name-part-type="species" reg="variabilicolor">variabilicolor</tp:taxon-name-part></tp:taxon-name></italic> is characterized by the lively yellowish color of the pileus, the dark velvety stipe when young, the presence of caulocystidia and a pileipellis variable elements (<xref ref-type="bibr" rid="B1">Babos 1978</xref>; <xref ref-type="bibr" rid="B29">Kaygusuz et al. 2019</xref>).</p><p>Macroscopically, <italic><tp:taxon-name><tp:taxon-name-part taxon-name-part-type="genus" reg="Pluteus">P.</tp:taxon-name-part><tp:taxon-name-part taxon-name-part-type="species" reg="variabilicolor">variabilicolor</tp:taxon-name-part></tp:taxon-name></italic> is very similar to <italic><tp:taxon-name><tp:taxon-name-part taxon-name-part-type="genus" reg="Pluteus">P.</tp:taxon-name-part><tp:taxon-name-part taxon-name-part-type="species" reg="leoninus">leoninus</tp:taxon-name-part></tp:taxon-name></italic>, but the two taxa are distinguished by the structure of the pileipellis and the presence or absence of caulocystidia. The pileipellis structure of <italic><tp:taxon-name><tp:taxon-name-part taxon-name-part-type="genus" reg="Pluteus">P.</tp:taxon-name-part><tp:taxon-name-part taxon-name-part-type="species" reg="variabilicolor">variabilicolor</tp:taxon-name-part></tp:taxon-name></italic> is hymeniderm, consisting of elongated cylindrical hyphae and rounded terminal elements that are clavate in shape, whereas the pileipellis structure of <italic><tp:taxon-name><tp:taxon-name-part taxon-name-part-type="genus" reg="Pluteus">P.</tp:taxon-name-part><tp:taxon-name-part taxon-name-part-type="species" reg="leoninus">leoninus</tp:taxon-name-part></tp:taxon-name></italic> is trichohymeniderm, consisting of uniformly narrow fusiform elements. In addition, <italic><tp:taxon-name><tp:taxon-name-part taxon-name-part-type="genus" reg="Pluteus">P.</tp:taxon-name-part><tp:taxon-name-part taxon-name-part-type="species" reg="variabilicolor">variabilicolor</tp:taxon-name-part></tp:taxon-name></italic> has caulocystidia, whereas <italic><tp:taxon-name><tp:taxon-name-part taxon-name-part-type="genus" reg="Pluteus">P.</tp:taxon-name-part><tp:taxon-name-part taxon-name-part-type="species" reg="leoninus">leoninus</tp:taxon-name-part></tp:taxon-name></italic> does not (<xref ref-type="bibr" rid="B76">Takehashi and Kasuya 2007</xref>; <xref ref-type="bibr" rid="B29">Kaygusuz et al. 2019</xref>). Similarly, the pileus of both <italic><tp:taxon-name><tp:taxon-name-part taxon-name-part-type="genus" reg="Pluteus">P.</tp:taxon-name-part><tp:taxon-name-part taxon-name-part-type="species" reg="variabilicolor">variabilicolor</tp:taxon-name-part></tp:taxon-name></italic> and <italic><tp:taxon-name><tp:taxon-name-part taxon-name-part-type="genus" reg="Pluteus">P.</tp:taxon-name-part><tp:taxon-name-part taxon-name-part-type="species" reg="chrysaegis">chrysaegis</tp:taxon-name-part></tp:taxon-name></italic> was yellow or yellowish with veined surfaces, and the general structure of the pileipellis and the presence of caulocystidia were both observed (<xref ref-type="bibr" rid="B58">Pradeep et al. 2012</xref>; <xref ref-type="bibr" rid="B35">Lezzi et al. 2014</xref>; <xref ref-type="bibr" rid="B29">Kaygusuz et al. 2019</xref>). However, we can distinguish between the two by the presence of cheilocystidia, which are mucronate and thin-walled in <italic><tp:taxon-name><tp:taxon-name-part taxon-name-part-type="genus" reg="Pluteus">P.</tp:taxon-name-part><tp:taxon-name-part taxon-name-part-type="species" reg="variabilicolor">variabilicolor</tp:taxon-name-part></tp:taxon-name></italic>, and non-mucronate and slightly thick-walled in <italic><tp:taxon-name><tp:taxon-name-part taxon-name-part-type="genus" reg="Pluteus">P.</tp:taxon-name-part><tp:taxon-name-part taxon-name-part-type="species" reg="chrysaegis">chrysaegis</tp:taxon-name-part></tp:taxon-name></italic> (<xref ref-type="bibr" rid="B1">Babos 1978</xref>; <xref ref-type="bibr" rid="B58">Pradeep et al. 2012</xref>; <xref ref-type="bibr" rid="B35">Lezzi et al. 2014</xref>; <xref ref-type="bibr" rid="B18">Hosen et al. 2018</xref>; <xref ref-type="bibr" rid="B29">Kaygusuz et al. 2019</xref>).</p><p>The phylogenetic tree results based on the <abbrev xmlns:xlink="http://www.w3.org/1999/xlink" xlink:title="internal transcribed spacer" id="ABBRID0E4MGM" xlink:type="simple">ITS</abbrev>+<italic>tef1</italic> dataset were consistent with the morphological results. Specimens from China in <italic><tp:taxon-name><tp:taxon-name-part taxon-name-part-type="genus" reg="Pluteus">P.</tp:taxon-name-part><tp:taxon-name-part taxon-name-part-type="species" reg="variabilicolor">variabilicolor</tp:taxon-name-part></tp:taxon-name></italic> clustered in the same branch as Japan, Russia, Turkey, China and Hungary with high support (<abbrev xmlns:xlink="http://www.w3.org/1999/xlink" xlink:title="Maximum Likelihood Bootstrap" id="ABBRID0EONGM" xlink:type="simple">MLB</abbrev> = 100, BPP = 1, Fig. <xref ref-type="fig" rid="F4">4</xref>).</p></tp:treatment-sec><tp:treatment-sec><!--Section generated to contain objects referenced in tp:taxon-treatment.--><fig id="F26" position="float" orientation="portrait"><object-id xmlns:xlink="http://www.w3.org/1999/xlink" content-type="doi" xlink:type="simple">10.3897/imafungus.16.154329.figure26</object-id><object-id xmlns:xlink="http://www.w3.org/1999/xlink" content-type="arpha" xlink:type="simple">79B376E5-1B46-5243-A180-FCF9866A6F6D</object-id><label>Figure 26.</label><caption><p>Basidiomata features. A–L. <italic><tp:taxon-name><tp:taxon-name-part taxon-name-part-type="genus" reg="Pluteus">Pluteus</tp:taxon-name-part><tp:taxon-name-part taxon-name-part-type="species" reg="variabilicolor">variabilicolor</tp:taxon-name-part></tp:taxon-name></italic> (A, B. FJAU66585, C, D. FJAU66584, E, F. FJAU66583, G, H. FJAU66586, I. FJAU66588, J–L. FJAU66623). A–H. Photos by Ya-Jie Liu. I–L. Photos by Li-Bo Wang. Scale bars: 1 cm.</p></caption><graphic xmlns:xlink="http://www.w3.org/1999/xlink" xlink:href="imafungus-16-e154329-g026.jpg" position="float" orientation="portrait" xlink:type="simple" id="oo_1383994.jpg"><uri content-type="original_file" xlink:type="simple">https://binary.pensoft.net/fig/1383994</uri></graphic></fig><fig id="F30" position="float" orientation="portrait"><object-id xmlns:xlink="http://www.w3.org/1999/xlink" content-type="doi" xlink:type="simple">10.3897/imafungus.16.154329.figure30</object-id><object-id xmlns:xlink="http://www.w3.org/1999/xlink" content-type="arpha" xlink:type="simple">ED54A3D3-81D3-5F74-BD37-27984F169FA0</object-id><label>Figure 30.</label><caption><p>A. Macroscopic characteristics of <italic><tp:taxon-name><tp:taxon-name-part taxon-name-part-type="genus" reg="Pluteus">Pluteus</tp:taxon-name-part><tp:taxon-name-part taxon-name-part-type="species" reg="variabilicolor">variabilicolor</tp:taxon-name-part></tp:taxon-name></italic>. B. Basidiospores. C. Caulocystidia. D. Pleurocystidia. E. Basidia and Pleurocystidia. F. Cheilocystidia. G. Pileipellis elements. Scale bars: 1 cm (A); 10 µm (C–F); 20 µm (B, G).</p></caption><graphic xmlns:xlink="http://www.w3.org/1999/xlink" xlink:href="imafungus-16-e154329-g030.jpg" position="float" orientation="portrait" xlink:type="simple" id="oo_1383998.jpg"><uri content-type="original_file" xlink:type="simple">https://binary.pensoft.net/fig/1383998</uri></graphic></fig><fig id="F4" position="float" orientation="portrait"><object-id xmlns:xlink="http://www.w3.org/1999/xlink" content-type="doi" xlink:type="simple">10.3897/imafungus.16.154329.figure4</object-id><object-id xmlns:xlink="http://www.w3.org/1999/xlink" content-type="arpha" xlink:type="simple">99B4D026-21CF-50B6-968B-AF1B6F8EBADA</object-id><label>Figure 4.</label><caption><p>Phylogenetic tree of the /<italic>leoninus</italic> clade of the <tp:taxon-name><tp:taxon-name-part taxon-name-part-type="infraspecific-rank">sect.</tp:taxon-name-part><tp:taxon-name-part taxon-name-part-type="section" reg="Hispidoderma">Hispidoderma</tp:taxon-name-part></tp:taxon-name>. The best tree from the ML and BI analysis of the <abbrev xmlns:xlink="http://www.w3.org/1999/xlink" xlink:title="internal transcribed spacer" id="ABBRID0EGPEK" xlink:type="simple">ITS</abbrev>+<italic>tef1</italic> dataset. The two values of internal nodes respectively represent the Maximum Likelihood bootstrap (MLBP)/Bayesian posterior probability (BIPP). Nodes with a bootstrap probability (BP) ≥ 80 and a Bayesian posterior probability (PP) ≥ 0.80 are indicated in the phylogram. This study species is in bold and red font.</p></caption><graphic xmlns:xlink="http://www.w3.org/1999/xlink" xlink:href="imafungus-16-e154329-g004.jpg" position="float" orientation="portrait" xlink:type="simple" id="oo_1383972.jpg"><uri content-type="original_file" xlink:type="simple">https://binary.pensoft.net/fig/1383972</uri></graphic></fig></tp:treatment-sec><ref-list><ref id="B1"><mixed-citation xmlns:xlink="http://www.w3.org/1999/xlink" xlink:type="simple"><person-group><name name-style="western"><surname>Babos</surname><given-names>M</given-names></name></person-group> (<year>1978</year>) <article-title><italic><tp:taxon-name><tp:taxon-name-part taxon-name-part-type="genus">Pluteus</tp:taxon-name-part></tp:taxon-name></italic> studies, I. (<italic><tp:taxon-name><tp:taxon-name-part taxon-name-part-type="class">Basidiomycetes</tp:taxon-name-part></tp:taxon-name></italic>, <italic><tp:taxon-name><tp:taxon-name-part taxon-name-part-type="family">Pluteaceae</tp:taxon-name-part></tp:taxon-name></italic>).</article-title><source>Annales Historico-Naturales Musei Nationalis Hungarici</source><volume>70</volume>: <fpage>93</fpage>–<lpage>97</lpage>.</mixed-citation></ref><ref id="B37"><mixed-citation xmlns:xlink="http://www.w3.org/1999/xlink" xlink:type="simple"><person-group><name name-style="western"><surname>Lohmeyer</surname><given-names>TR</given-names></name><name name-style="western"><surname>Christan</surname><given-names>J</given-names></name><name name-style="western"><surname>Gruber</surname><given-names>O</given-names></name></person-group> (<year>1994</year>) <article-title>Ein Nachweis von <italic><tp:taxon-name><tp:taxon-name-part taxon-name-part-type="genus">Pluteus</tp:taxon-name-part><tp:taxon-name-part taxon-name-part-type="species">variabilicolor</tp:taxon-name-part></tp:taxon-name></italic> in Oberösterreich.</article-title><source>Österreichische Zeitschrift für Pilzkunde</source><volume>3</volume>: <fpage>95</fpage>–<lpage>100</lpage>.</mixed-citation></ref><ref id="B32"><mixed-citation xmlns:xlink="http://www.w3.org/1999/xlink" xlink:type="simple"><person-group><name name-style="western"><surname>Lanconelli</surname><given-names>L</given-names></name><name name-style="western"><surname>Ballanti</surname><given-names>F</given-names></name><name name-style="western"><surname>Rava</surname><given-names>M</given-names></name></person-group> (<year>1998</year>) <source>Funghi del Lughese - Oltre 360 specie di campagna e di città.</source><publisher-name>Edit Faenza</publisher-name>, <publisher-loc>Faenza</publisher-loc>, <size units="page">416 pp</size>.</mixed-citation></ref><ref id="B49"><mixed-citation xmlns:xlink="http://www.w3.org/1999/xlink" xlink:type="simple"><person-group><name name-style="western"><surname>Migliozzi</surname><given-names>V</given-names></name></person-group> (<year>2011</year>) <article-title><italic><tp:taxon-name><tp:taxon-name-part taxon-name-part-type="genus">Pluteus</tp:taxon-name-part><tp:taxon-name-part taxon-name-part-type="species">variabilicolor</tp:taxon-name-part></tp:taxon-name></italic>, specie frequente nella cerreta di Macchiagrande di Manziana (RM).</article-title><source>Parliamo di funghi</source><volume>19</volume>(<issue>1</issue>): <fpage>3</fpage>–<lpage>9</lpage>.</mixed-citation></ref><ref id="B35"><mixed-citation xmlns:xlink="http://www.w3.org/1999/xlink" xlink:type="simple"><person-group><name name-style="western"><surname>Lezzi</surname><given-names>T</given-names></name><name name-style="western"><surname>Vizzini</surname><given-names>A</given-names></name><etal/></person-group> (<year>2014</year>) <article-title>Phylogenetic and morphological comparison of <italic><tp:taxon-name><tp:taxon-name-part taxon-name-part-type="genus">Pluteus</tp:taxon-name-part><tp:taxon-name-part taxon-name-part-type="species">variabilicolor</tp:taxon-name-part></tp:taxon-name></italic> and <italic><tp:taxon-name><tp:taxon-name-part taxon-name-part-type="genus">P.</tp:taxon-name-part><tp:taxon-name-part taxon-name-part-type="species">castri</tp:taxon-name-part></tp:taxon-name></italic> (<italic><tp:taxon-name><tp:taxon-name-part taxon-name-part-type="phylum">Basidiomycota</tp:taxon-name-part></tp:taxon-name></italic>, <italic><tp:taxon-name><tp:taxon-name-part taxon-name-part-type="order">Agaricales</tp:taxon-name-part></tp:taxon-name></italic>).</article-title><source>IMA Fungus</source><volume>5</volume>: <fpage>415</fpage>–<lpage>423</lpage>. <ext-link xlink:href="10.5598/imafungus.2014.05.02.06" ext-link-type="doi" xlink:type="simple">https://doi.org/10.5598/imafungus.2014.05.02.06</ext-link></mixed-citation></ref><ref id="B2"><mixed-citation xmlns:xlink="http://www.w3.org/1999/xlink" xlink:type="simple"><person-group><name name-style="western"><surname>Béres</surname><given-names>M</given-names></name></person-group> (<year>2012</year>) <article-title><italic><tp:taxon-name><tp:taxon-name-part taxon-name-part-type="form">Macromycetes</tp:taxon-name-part></tp:taxon-name></italic> species included in Bern Convention Appendix in the Red List for Romania, and rare presence in historical Maramures area (Romania).</article-title><source>Acta Oecologica Carpatica</source><volume>5</volume>: <fpage>19</fpage>–<lpage>38</lpage>.</mixed-citation></ref><ref id="B21"><mixed-citation xmlns:xlink="http://www.w3.org/1999/xlink" xlink:type="simple"><person-group><name name-style="western"><surname>Justo</surname><given-names>A</given-names></name><name name-style="western"><surname>Minnis</surname><given-names>AM</given-names></name><etal/></person-group> (<year>2011a</year>) <article-title>Species recognition in <italic><tp:taxon-name><tp:taxon-name-part taxon-name-part-type="genus">Pluteus</tp:taxon-name-part></tp:taxon-name></italic> and <italic><tp:taxon-name><tp:taxon-name-part taxon-name-part-type="genus">Volvopluteus</tp:taxon-name-part></tp:taxon-name></italic> (<italic><tp:taxon-name><tp:taxon-name-part taxon-name-part-type="family">Pluteaceae</tp:taxon-name-part></tp:taxon-name></italic>, <italic><tp:taxon-name><tp:taxon-name-part taxon-name-part-type="order">Agaricales</tp:taxon-name-part></tp:taxon-name></italic>): morphology, geography and phylogeny.</article-title><source>Mycological Progress</source><volume>10</volume>(<issue>4</issue>): <fpage>453</fpage>–<lpage>479</lpage>. <ext-link xlink:href="10.1007/s11557-010-0716-z" ext-link-type="doi" xlink:type="simple">https://doi.org/10.1007/s11557-010-0716-z</ext-link></mixed-citation></ref><ref id="B20"><mixed-citation xmlns:xlink="http://www.w3.org/1999/xlink" xlink:type="simple"><person-group><name name-style="western"><surname>Jogan</surname><given-names>N</given-names></name><name name-style="western"><surname>Bačič</surname><given-names>T</given-names></name><name name-style="western"><surname>Strgulc-Krajšek</surname><given-names>S</given-names></name></person-group> (<year>2012</year>) <article-title>Tujerodne in invazivne rastline v Sloveniji.</article-title> In: <person-group><name name-style="western"><surname>Jogan</surname><given-names>N</given-names></name><name name-style="western"><surname>Bačič</surname><given-names>T</given-names></name><name name-style="western"><surname>Strgulc-Krajšek</surname><given-names>S</given-names></name></person-group> (<role>Eds</role>) <issue-title>Neobiota Slovenije, končno poročilo projekta.</issue-title><source>Ljubljana: Oddelek za biologijo, Biotehniška fakulteta, Univerza v Ljubljani</source>, <fpage>161</fpage>–<lpage>182</lpage>.</mixed-citation></ref><ref id="B38"><mixed-citation xmlns:xlink="http://www.w3.org/1999/xlink" xlink:type="simple"><person-group><name name-style="western"><surname>Ludwig</surname><given-names>E</given-names></name></person-group> (<year>2007</year>) Pilzkompendium Band 2. Beschreibungen. Berlin, Fungicon–Verlag, 1–723.</mixed-citation></ref><ref id="B29"><mixed-citation xmlns:xlink="http://www.w3.org/1999/xlink" xlink:type="simple"><person-group><name name-style="western"><surname>Kaygusuz</surname><given-names>O</given-names></name><name name-style="western"><surname>Türkekul</surname><given-names>I</given-names></name><etal/></person-group> (<year>2019</year>) <article-title>New records of <tp:taxon-name><tp:taxon-name-part taxon-name-part-type="genus">Pluteus</tp:taxon-name-part><tp:taxon-name-part taxon-name-part-type="infraspecific-rank">section</tp:taxon-name-part><tp:taxon-name-part taxon-name-part-type="section">Hispidoderma</tp:taxon-name-part></tp:taxon-name> in Turkey based on morphological characteristics and molecular data.</article-title><source>Phytotaxa</source><volume>413</volume>(<issue>3</issue>): <fpage>175</fpage>–<lpage>206</lpage>. <ext-link xlink:href="10.11646/phytotaxa.413.3.1" ext-link-type="doi" xlink:type="simple">https://doi.org/10.11646/phytotaxa.413.3.1</ext-link></mixed-citation></ref><ref id="B76"><mixed-citation xmlns:xlink="http://www.w3.org/1999/xlink" xlink:type="simple"><person-group><name name-style="western"><surname>Takehashi</surname><given-names>S</given-names></name><name name-style="western"><surname>Kasuya</surname><given-names>T</given-names></name></person-group> (<year>2007</year>) <article-title>First record of <italic><tp:taxon-name><tp:taxon-name-part taxon-name-part-type="genus">Pluteus</tp:taxon-name-part><tp:taxon-name-part taxon-name-part-type="species">chrysophaeus</tp:taxon-name-part></tp:taxon-name></italic> and reexamination of <italic><tp:taxon-name><tp:taxon-name-part taxon-name-part-type="genus">Pluteus</tp:taxon-name-part><tp:taxon-name-part taxon-name-part-type="species">leoninus</tp:taxon-name-part></tp:taxon-name></italic> from Japan.</article-title><source>Mycoscience</source><volume>48</volume>: <fpage>321</fpage>–<lpage>325</lpage>. <ext-link xlink:href="10.1007/S10267-007-0371-7" ext-link-type="doi" xlink:type="simple">https://doi.org/10.1007/S10267-007-0371-7</ext-link></mixed-citation></ref><ref id="B58"><mixed-citation xmlns:xlink="http://www.w3.org/1999/xlink" xlink:type="simple"><person-group><name name-style="western"><surname>Pradeep</surname><given-names>CK</given-names></name><name name-style="western"><surname>Justo</surname><given-names>A</given-names></name><etal/></person-group> (<year>2012</year>) <article-title>Two new species of <italic><tp:taxon-name><tp:taxon-name-part taxon-name-part-type="genus">Pluteus</tp:taxon-name-part></tp:taxon-name></italic> (<italic><tp:taxon-name><tp:taxon-name-part taxon-name-part-type="family">Pluteaceae</tp:taxon-name-part></tp:taxon-name></italic>, <italic><tp:taxon-name><tp:taxon-name-part taxon-name-part-type="order">Agaricales</tp:taxon-name-part></tp:taxon-name></italic>) from India and additional observations on <italic><tp:taxon-name><tp:taxon-name-part taxon-name-part-type="genus">Pluteus</tp:taxon-name-part><tp:taxon-name-part taxon-name-part-type="species">chrysaegis</tp:taxon-name-part></tp:taxon-name></italic>.</article-title><source>Mycological Progress</source><volume>11</volume>: <fpage>869</fpage>–<lpage>878</lpage>. <ext-link xlink:href="10.1007/s11557-011-0801-y" ext-link-type="doi" xlink:type="simple">https://doi.org/10.1007/s11557-011-0801-y</ext-link></mixed-citation></ref><ref id="B18"><mixed-citation xmlns:xlink="http://www.w3.org/1999/xlink" xlink:type="simple"><person-group><name name-style="western"><surname>Hosen</surname><given-names>MI</given-names></name><name name-style="western"><surname>Xu</surname><given-names>J</given-names></name><etal/></person-group> (<year>2018</year>) <article-title><italic><tp:taxon-name><tp:taxon-name-part taxon-name-part-type="genus">Pluteus</tp:taxon-name-part><tp:taxon-name-part taxon-name-part-type="species">umbrosoides</tp:taxon-name-part></tp:taxon-name></italic> and <italic><tp:taxon-name><tp:taxon-name-part taxon-name-part-type="genus">P.</tp:taxon-name-part><tp:taxon-name-part taxon-name-part-type="species">chrysaegis</tp:taxon-name-part></tp:taxon-name></italic>, new records from China.</article-title><source>Mycotaxon</source><volume>133</volume>: <fpage>559</fpage>–<lpage>568</lpage>. <ext-link xlink:href="10.5248/133.559" ext-link-type="doi" xlink:type="simple">https://doi.org/10.5248/133.559</ext-link></mixed-citation></ref></ref-list></tp:taxon-treatment>
